# Supplementary material for: 5-Bromo-N-(3,4-dimeth­oxy­benz­yl)pyridin-2-amine
Source: Acta Crystallogr Sect E Struct Rep Online. 2012 Apr 18;68(Pt 5):o1405. doi: 10.1107/S1600536812015796 (PMC3344531; doi:10.1107/S1600536812015796)
Supplement: Supplementary file 1 [file e-68-o1405-sup1.cif]

##############################################################################
#                                                                            #
# This CIF contains the data in a paper accepted for publication in          #
# Acta Crystallographica Section E. It conforms to the requirements of       #
# Notes for Authors for Acta Crystallographica Section E, and has been       #
# peer reviewed under the auspices of the IUCr Commission on Journals.       #
#                                                                            #
# Full details of the Crystallographic Information File format               #
# are given in the paper "The Crystallographic Information File (CIF):       #
# a New Standard Archive File for Crystallography" by S. R. Hall, F. H.      #
# Allen and I. D. Brown [Acta Cryst. (1991), A47, 655-685].                  #
#                                                                            #
# The current version of the core CIF dictionary is obtainable from          #
# ftp://ftp.iucr.org/pub/cif_core.dic.                                       #
#                                                                            #
# Software is freely available for graphical display of the structure(s)     #
# in this CIF. For information consult the CIF software page                 #
# http://www.iucr.org/resources/cif/software.                                #
#                                                                            #
# This file may be used for bona fide research purposes within the           #
# scientific community so long as proper attribution is given to the journal # 
# article from which it was obtained.                                        #
#                                                                            #
##############################################################################
data_global
_audit_creation_method     'SHELXL-97'
_journal_date_recd_electronic     2012-03-21
_journal_date_accepted     2012-04-11
_journal_name_full     'Acta Crystallographica, Section E'
_journal_year     2012
_journal_volume     68
_journal_issue      5
_journal_page_first     o1405
_journal_page_last     o1405
_journal_paper_category     QO
_journal_paper_doi     10.1107/S1600536812015796
_journal_coeditor_code     RK2346
_publ_contact_author_name     'Shi, Jian-you'
_publ_contact_author_address
;
Sichuan Academy of Medical Sciences and Sichuan Provincial People's Hospital,
Chengdu, Sichuan 610072, People's Republic of China
;
_publ_contact_author_email     shijianyoude@126.com
_publ_contact_author_fax     '86-28-87393294'
_publ_contact_author_phone     '86-18908001802'
_publ_section_title
;
5-Bromo-<i>N</i>-(3,4-dimethoxybenzyl)pyridin-2-amine
;
loop_
    _publ_author_name
    _publ_author_address
    'Li, Jie'
;
School of Medicine and Life Sciences
Zhejiang University City College
Hangzhou 310015
Zhejiang
People's Republic of China
;
    'Lu, Lin-Yan'
;
School of Medicine and Life Sciences
Zhejiang University City College
Hangzhou 310015
Zhejiang
People's Republic of China
;
    'Shen, Wang-Xing'
;
School of Medicine and Life Sciences
Zhejiang University City College
Hangzhou 310015
Zhejiang
People's Republic of China
;
    'Shi, Jian-You'
;
Sichuan Academy of Medical Sciences and Sichuan Provincial People's Hospital
Chengdu
Sichuan 610072
People's Republic of China
;
data_I
_chemical_name_systematic
;
5-Bromo-<i>N</i>-(3,4-dimethoxybenzyl)pyridin-2-amine
;
_chemical_name_common     ?
_chemical_formula_moiety     'C14 H15 Br N2 O2'
_chemical_formula_sum     'C14 H15 Br N2 O2'
_chemical_formula_iupac     'C14 H15 Br N2 O2'
_chemical_formula_weight     323.18
_symmetry_space_group_name_H-M     'P 21/c'
_symmetry_space_group_name_Hall     '-P 2ybc'
_space_group_crystal_system     monoclinic
loop_
    _space_group_symop_id
    _space_group_symop_operation_xyz
    1 'x, y, z'
    2 '-x, y+1/2, -z+1/2'
    3 '-x, -y, -z'
    4 'x, -y-1/2, z-1/2'
_cell_length_a     6.3202(2)
_cell_length_b     13.7940(4)
_cell_length_c     15.8582(6)
_cell_angle_alpha     90.00
_cell_angle_beta     100.961(4)
_cell_angle_gamma     90.00
_cell_volume     1357.31(8)
_cell_formula_units_Z     4
_cell_measurement_reflns_used     3191
_cell_measurement_theta_min     2.9475
_cell_measurement_theta_max     29.2767
_cell_measurement_temperature     130.0
_exptl_crystal_description     'block'
_exptl_crystal_colour     'colourless'
_exptl_crystal_size_max     0.42
_exptl_crystal_size_mid     0.30
_exptl_crystal_size_min     0.15
_exptl_crystal_density_diffrn     1.582
_exptl_crystal_density_meas     ?
_exptl_crystal_density_method     'not measured'
_exptl_crystal_F_000     656
_exptl_absorpt_coefficient_mu     3.028
_exptl_absorpt_correction_type     multi-scan
_exptl_absorpt_process_details
;
(<i>CrysAlis Pro</i>; Agilent, 2011)
;
_exptl_absorpt_correction_T_min     0.50851
_exptl_absorpt_correction_T_max     1.00000
_exptl_special_details
;
 Absorption correction: <i>CrysAlis Pro</i> (Agilent Technologies, 2011)
 Empirical absorption correction using spherical harmonics,
 implemented in SCALE3 ABSPACK scaling algorithm.
;
_diffrn_ambient_temperature     130.0
_diffrn_radiation_type     'Mo K\a'
_diffrn_radiation_wavelength     0.7107
_diffrn_radiation_monochromator     graphite
_diffrn_measurement_device_type     'Agilent Xcalibur Eos'
_diffrn_measurement_method     '\w-scans'
_diffrn_detector_area_resol_mean     16.0874
_diffrn_reflns_number     8188
_diffrn_reflns_av_R_equivalents     0.0301
_diffrn_reflns_theta_min     2.95
_diffrn_reflns_theta_max     25.00
_diffrn_reflns_theta_full     25.00
_diffrn_measured_fraction_theta_max     0.999
_diffrn_measured_fraction_theta_full     0.999
_diffrn_reflns_limit_h_min     -7
_diffrn_reflns_limit_h_max     7
_diffrn_reflns_limit_k_min     -15
_diffrn_reflns_limit_k_max     16
_diffrn_reflns_limit_l_min     -18
_diffrn_reflns_limit_l_max     15
_diffrn_standards_number     ?
_diffrn_standards_interval_count     ?
_diffrn_standards_interval_time     ?
_diffrn_standards_decay_%     ?
_refine_special_details
;
 Refinement of <i>F</i>^2^ against ALL reflections. The weighted
 <i>R</i>-factor <i>wR</i> and goodness of fit <i>S</i> are based on
 <i>F</i>^2^, conventional <i>R</i>-factors <i>R</i> are based on <i>F</i>,
 with <i>F</i> set to zero for negative <i>F</i>^2^. The threshold expression
 of <i>F</i>^2^ > \s(<i>F</i>^2^) is used only for calculating
 <i>R</i>-factors(gt) <i>etc</i>. and is not relevant to the choice of
 reflections for refinement. <i>R</i>-factors based on <i>F</i>^2^ are
 statistically about twice as large as those based on <i>F</i>, and
 <i>R</i>-factors based on ALL data will be even larger.
;
_reflns_number_total     2384
_reflns_number_gt     2055
_reflns_threshold_expression     I>2\s(I)
_refine_ls_structure_factor_coef     Fsqd
_refine_ls_matrix_type     full
_refine_ls_R_factor_all     0.0354
_refine_ls_R_factor_gt     0.0272
_refine_ls_wR_factor_gt     0.0561
_refine_ls_wR_factor_ref     0.0597
_refine_ls_goodness_of_fit_ref     1.033
_refine_ls_restrained_S_all     1.033
_refine_ls_number_reflns     2384
_refine_ls_number_parameters     174
_refine_ls_number_restraints     0
_refine_ls_hydrogen_treatment     constr
_refine_ls_weighting_scheme     calc
_refine_ls_weighting_details
         'calc w=1/[\s^2^(Fo^2^)+(0.0214P)^2^+1.0069P] where P=(Fo^2^+2Fc^2^)/3'
_atom_sites_solution_hydrogens     geom
_atom_sites_solution_primary     direct
_atom_sites_solution_secondary     difmap
_refine_ls_shift/su_max     0.001
_refine_ls_shift/su_mean     0.000
_refine_diff_density_max     0.472
_refine_diff_density_min     -0.489
_refine_ls_extinction_method     'none'
_refine_ls_extinction_coef     ?
loop_
    _atom_type_symbol
    _atom_type_description
    _atom_type_scat_dispersion_real
    _atom_type_scat_dispersion_imag
    _atom_type_scat_source
    'C' 'C' 0.0033 0.0016
                         'International Tables Vol C Tables 4.2.6.8 and 6.1.1.4'
    'H' 'H' 0.0000 0.0000
                         'International Tables Vol C Tables 4.2.6.8 and 6.1.1.4'
    'Br' 'Br' -0.2901 2.4595
                         'International Tables Vol C Tables 4.2.6.8 and 6.1.1.4'
    'N' 'N' 0.0061 0.0033
                         'International Tables Vol C Tables 4.2.6.8 and 6.1.1.4'
    'O' 'O' 0.0106 0.0060
                         'International Tables Vol C Tables 4.2.6.8 and 6.1.1.4'
_computing_data_collection     '<i>CrysAlis PRO</i> (Agilent, 2011)'
_computing_cell_refinement     '<i>CrysAlis PRO</i> (Agilent, 2011)'
_computing_data_reduction     '<i>CrysAlis PRO</i> (Agilent, 2011)'
_computing_structure_solution     '<i>SHELXS97</i> (Sheldrick, 2008)'
_computing_structure_refinement     '<i>SHELXL97</i> (Sheldrick, 2008)'
_computing_molecular_graphics     '<i>OLEX2</i> (Dolomanov <i>et al.</i>, 2009)'
_computing_publication_material
                                  '<i>OLEX2</i> (Dolomanov <i>et al.</i>, 2009)'
loop_
    _atom_site_type_symbol
    _atom_site_label
    _atom_site_fract_x
    _atom_site_fract_y
    _atom_site_fract_z
    _atom_site_U_iso_or_equiv
    _atom_site_adp_type
    _atom_site_calc_flag
    _atom_site_refinement_flags
    _atom_site_occupancy
    _atom_site_symmetry_multiplicity
    _atom_site_disorder_assembly
    _atom_site_disorder_group
    Br Br1 0.29705(4) 0.620125(18) 0.137802(17) 0.02180(10) Uani d . 1 1 . .
    O O1 0.8391(3) 1.38453(12) 0.14221(11) 0.0181(4) Uani d . 1 1 . .
    O O2 1.1319(3) 1.40582(12) 0.05188(11) 0.0185(4) Uani d . 1 1 . .
    N N1 0.4443(3) 0.89466(14) 0.06525(13) 0.0164(5) Uani d . 1 1 . .
    N N2 0.7225(3) 1.00200(15) 0.10747(13) 0.0178(5) Uani d . 1 1 . .
    H H2 0.6482 1.0443 0.0722 0.021 Uiso calc R 1 1 . .
    C C1 0.4393(4) 0.74052(17) 0.13319(15) 0.0148(5) Uani d . 1 1 . .
    C C2 0.3514(4) 0.80926(17) 0.07365(16) 0.0165(5) Uani d . 1 1 . .
    H H2A 0.2181 0.7951 0.0368 0.020 Uiso calc R 1 1 . .
    C C3 0.6333(4) 0.91502(18) 0.11831(15) 0.0147(5) Uani d . 1 1 . .
    C C4 0.7300(4) 0.84807(18) 0.18126(16) 0.0177(5) Uani d . 1 1 . .
    H H4 0.8617 0.8637 0.2186 0.021 Uiso calc R 1 1 . .
    C C5 0.6323(4) 0.76009(18) 0.18814(16) 0.0182(6) Uani d . 1 1 . .
    H H5 0.6958 0.7138 0.2297 0.022 Uiso calc R 1 1 . .
    C C6 0.9380(4) 1.02800(18) 0.15245(16) 0.0176(6) Uani d . 1 1 . .
    H H6A 1.0436 0.9803 0.1387 0.021 Uiso calc R 1 1 . .
    H H6B 0.9432 1.0263 0.2152 0.021 Uiso calc R 1 1 . .
    C C7 0.9971(4) 1.12777(17) 0.12650(15) 0.0154(5) Uani d . 1 1 . .
    C C8 0.8867(4) 1.20894(18) 0.14866(15) 0.0153(5) Uani d . 1 1 . .
    H H8 0.7767 1.2007 0.1814 0.018 Uiso calc R 1 1 . .
    C C9 0.9355(4) 1.30058(17) 0.12366(15) 0.0144(5) Uani d . 1 1 . .
    C C10 1.0981(4) 1.31318(18) 0.07442(15) 0.0148(5) Uani d . 1 1 . .
    C C11 1.2084(4) 1.23269(18) 0.05377(16) 0.0175(6) Uani d . 1 1 . .
    H H11 1.3198 1.2404 0.0217 0.021 Uiso calc R 1 1 . .
    C C12 1.1576(4) 1.14027(18) 0.07967(16) 0.0175(6) Uani d . 1 1 . .
    H H12 1.2342 1.0856 0.0649 0.021 Uiso calc R 1 1 . .
    C C13 0.6735(4) 1.37654(19) 0.19176(17) 0.0209(6) Uani d . 1 1 . .
    H H13A 0.5605 1.3329 0.1627 0.031 Uiso calc R 1 1 . .
    H H13B 0.6116 1.4407 0.1979 0.031 Uiso calc R 1 1 . .
    H H13C 0.7347 1.3506 0.2487 0.031 Uiso calc R 1 1 . .
    C C14 1.2631(4) 1.41893(19) -0.01160(17) 0.0214(6) Uani d . 1 1 . .
    H H14A 1.2102 1.3772 -0.0611 0.032 Uiso calc R 1 1 . .
    H H14B 1.4126 1.4018 0.0130 0.032 Uiso calc R 1 1 . .
    H H14C 1.2564 1.4868 -0.0301 0.032 Uiso calc R 1 1 . .
loop_
    _atom_site_aniso_label
    _atom_site_aniso_U_11
    _atom_site_aniso_U_22
    _atom_site_aniso_U_33
    _atom_site_aniso_U_12
    _atom_site_aniso_U_13
    _atom_site_aniso_U_23
    Br1 0.02543(15) 0.01635(15) 0.02437(16) -0.00657(11) 0.00660(11) 0.00055(11)
    O1 0.0203(9) 0.0166(9) 0.0204(10) 0.0020(7) 0.0109(8) 0.0025(8)
    O2 0.0218(9) 0.0140(9) 0.0227(10) -0.0044(7) 0.0116(8) -0.0004(7)
    N1 0.0156(10) 0.0169(11) 0.0153(11) -0.0021(9) -0.0002(9) 0.0000(9)
    N2 0.0173(10) 0.0137(11) 0.0193(12) -0.0020(9) -0.0044(9) 0.0042(9)
    C1 0.0196(12) 0.0115(13) 0.0146(13) -0.0018(10) 0.0067(11) -0.0018(10)
    C2 0.0154(12) 0.0180(13) 0.0155(14) -0.0032(10) 0.0017(11) -0.0036(11)
    C3 0.0146(12) 0.0162(13) 0.0131(13) -0.0010(10) 0.0024(10) -0.0010(10)
    C4 0.0163(12) 0.0185(13) 0.0161(14) -0.0007(10) -0.0021(11) 0.0030(11)
    C5 0.0194(13) 0.0185(14) 0.0167(14) 0.0007(11) 0.0037(11) 0.0045(11)
    C6 0.0136(12) 0.0178(14) 0.0194(14) -0.0014(10) -0.0014(11) 0.0006(11)
    C7 0.0145(12) 0.0159(13) 0.0135(13) -0.0030(10) -0.0034(10) -0.0010(10)
    C8 0.0136(12) 0.0197(14) 0.0124(13) -0.0030(10) 0.0019(10) 0.0018(10)
    C9 0.0121(12) 0.0176(13) 0.0129(13) 0.0002(10) 0.0008(10) -0.0018(11)
    C10 0.0138(12) 0.0168(13) 0.0129(13) -0.0033(10) 0.0000(10) -0.0018(10)
    C11 0.0145(12) 0.0213(14) 0.0180(14) -0.0034(11) 0.0061(11) -0.0018(11)
    C12 0.0157(12) 0.0150(14) 0.0212(14) 0.0003(10) 0.0018(11) -0.0039(11)
    C13 0.0179(12) 0.0259(15) 0.0206(14) 0.0019(11) 0.0076(11) -0.0013(12)
    C14 0.0215(13) 0.0210(14) 0.0236(15) -0.0048(11) 0.0095(12) 0.0014(12)
_geom_special_details
;
 All s.u.'s (except the s.u. in the dihedral angle between two l.s. planes)
 are estimated using the full covariance matrix. The cell s.u.'s are taken
 into account individually in the estimation of s.u.'s in distances, angles
 and torsion angles; correlations between s.u.'s in cell parameters are only
 used when they are defined by crystal symmetry. An approximate (isotropic)
 treatment of cell s.u.'s is used for estimating s.u.'s involving l.s. planes.
;
loop_
    _geom_bond_atom_site_label_1
    _geom_bond_atom_site_label_2
    _geom_bond_site_symmetry_2
    _geom_bond_distance
    _geom_bond_publ_flag
    Br1 C1 . 1.897(2) ?
    O1 C9 . 1.366(3) ?
    O1 C13 . 1.427(3) ?
    O2 C10 . 1.355(3) ?
    O2 C14 . 1.432(3) ?
    N1 C2 . 1.334(3) ?
    N1 C3 . 1.353(3) ?
    N2 H2 . 0.8800 ?
    N2 C3 . 1.350(3) ?
    N2 C6 . 1.457(3) ?
    C1 C2 . 1.378(3) ?
    C1 C5 . 1.384(3) ?
    C2 H2A . 0.9500 ?
    C3 C4 . 1.411(3) ?
    C4 H4 . 0.9500 ?
    C4 C5 . 1.375(3) ?
    C5 H5 . 0.9500 ?
    C6 H6A . 0.9900 ?
    C6 H6B . 0.9900 ?
    C6 C7 . 1.504(3) ?
    C7 C8 . 1.399(3) ?
    C7 C12 . 1.377(3) ?
    C8 H8 . 0.9500 ?
    C8 C9 . 1.377(3) ?
    C9 C10 . 1.414(3) ?
    C10 C11 . 1.383(3) ?
    C11 H11 . 0.9500 ?
    C11 C12 . 1.395(3) ?
    C12 H12 . 0.9500 ?
    C13 H13A . 0.9800 ?
    C13 H13B . 0.9800 ?
    C13 H13C . 0.9800 ?
    C14 H14A . 0.9800 ?
    C14 H14B . 0.9800 ?
    C14 H14C . 0.9800 ?
loop_
    _geom_angle_atom_site_label_1
    _geom_angle_atom_site_label_2
    _geom_angle_atom_site_label_3
    _geom_angle_site_symmetry_1
    _geom_angle_site_symmetry_3
    _geom_angle
    _geom_angle_publ_flag
    C9 O1 C13 . . 117.18(18) ?
    C10 O2 C14 . . 116.51(18) ?
    C2 N1 C3 . . 118.3(2) ?
    C3 N2 H2 . . 119.0 ?
    C3 N2 C6 . . 122.0(2) ?
    C6 N2 H2 . . 119.0 ?
    C2 C1 Br1 . . 119.77(18) ?
    C2 C1 C5 . . 119.3(2) ?
    C5 C1 Br1 . . 120.93(18) ?
    N1 C2 C1 . . 123.2(2) ?
    N1 C2 H2A . . 118.4 ?
    C1 C2 H2A . . 118.4 ?
    N1 C3 C4 . . 121.1(2) ?
    N2 C3 N1 . . 116.5(2) ?
    N2 C3 C4 . . 122.4(2) ?
    C3 C4 H4 . . 120.2 ?
    C5 C4 C3 . . 119.5(2) ?
    C5 C4 H4 . . 120.2 ?
    C1 C5 H5 . . 120.7 ?
    C4 C5 C1 . . 118.5(2) ?
    C4 C5 H5 . . 120.7 ?
    N2 C6 H6A . . 109.6 ?
    N2 C6 H6B . . 109.6 ?
    N2 C6 C7 . . 110.42(19) ?
    H6A C6 H6B . . 108.1 ?
    C7 C6 H6A . . 109.6 ?
    C7 C6 H6B . . 109.6 ?
    C8 C7 C6 . . 120.1(2) ?
    C12 C7 C6 . . 120.6(2) ?
    C12 C7 C8 . . 119.3(2) ?
    C7 C8 H8 . . 119.6 ?
    C9 C8 C7 . . 120.8(2) ?
    C9 C8 H8 . . 119.6 ?
    O1 C9 C8 . . 125.6(2) ?
    O1 C9 C10 . . 114.5(2) ?
    C8 C9 C10 . . 119.8(2) ?
    O2 C10 C9 . . 115.4(2) ?
    O2 C10 C11 . . 125.6(2) ?
    C11 C10 C9 . . 118.9(2) ?
    C10 C11 H11 . . 119.7 ?
    C10 C11 C12 . . 120.6(2) ?
    C12 C11 H11 . . 119.7 ?
    C7 C12 C11 . . 120.5(2) ?
    C7 C12 H12 . . 119.8 ?
    C11 C12 H12 . . 119.8 ?
    O1 C13 H13A . . 109.5 ?
    O1 C13 H13B . . 109.5 ?
    O1 C13 H13C . . 109.5 ?
    H13A C13 H13B . . 109.5 ?
    H13A C13 H13C . . 109.5 ?
    H13B C13 H13C . . 109.5 ?
    O2 C14 H14A . . 109.5 ?
    O2 C14 H14B . . 109.5 ?
    O2 C14 H14C . . 109.5 ?
    H14A C14 H14B . . 109.5 ?
    H14A C14 H14C . . 109.5 ?
    H14B C14 H14C . . 109.5 ?
loop_
    _geom_hbond_atom_site_label_D
    _geom_hbond_atom_site_label_H
    _geom_hbond_atom_site_label_A
    _geom_hbond_site_symmetry_A
    _geom_hbond_distance_DH
    _geom_hbond_distance_HA
    _geom_hbond_distance_DA
    _geom_hbond_angle_DHA
    N2 H2 N1 3_675 0.88 2.31 3.090(3) 148.5
    C2 H2A Cg 3_675 0.95 2.50 3.397(3) 158
