# Supplementary material for: 5-Bromo-N-(3,4-dimeth­oxy­benz­yl)pyridin-2-amine
Source: Acta Crystallogr Sect E Struct Rep Online. 2012 Apr 18;68(Pt 5):o1405. doi: 10.1107/S1600536812015796 (PMC3344531; doi:10.1107/S1600536812015796)
Supplement: Supplementary file 2 [file e-68-o1405-Isup2.hkl]

# 
# h,k,l, Fc-squared, Fo-squared, sigma(Fo-squared) and status flag 
# 
data_I
_shelx_title ' 111201_s4_sjy in P21/c 14' 
_shelx_refln_list_code          4 
_shelx_F_calc_maximum      237.81 
_exptl_crystal_F_000       656.00 
_reflns_d_resolution_high  0.8410 
 
loop_ 
 _symmetry_equiv_pos_as_xyz 
 'x, y, z' 
 '-x, y+1/2, -z+1/2' 
 '-x, -y, -z' 
 'x, -y-1/2, z-1/2' 
 
_cell_length_a     6.3202 
_cell_length_b    13.7940 
_cell_length_c    15.8582 
_cell_angle_alpha  90.000 
_cell_angle_beta  100.961 
_cell_angle_gamma  90.000 
 
_shelx_F_squared_multiplier     1.000 
 
loop_ 
 _refln_index_h 
 _refln_index_k 
 _refln_index_l 
 _refln_F_squared_calc 
 _refln_F_squared_meas 
 _refln_F_squared_sigma 
 _refln_observed_status 
   1   0   0       16.77       37.38      2.70 o 
   2   0   0    17182.17    17454.60    100.48 o 
   3   0   0     5645.52     5921.76     54.11 o 
   4   0   0        9.58        7.68      6.19 o 
   5   0   0     4825.78     4928.50     88.35 o 
   6   0   0       47.38       62.33     14.13 o 
   7   0   0     1354.44     1533.35    126.42 o 
   1   1   0     3291.70     3263.58     20.42 o 
   2   1   0     3393.40     3486.50     26.38 o 
   3   1   0       22.85       19.30      3.50 o 
   4   1   0     2229.83     2256.88     31.27 o 
   5   1   0      206.80      211.99     13.83 o 
   6   1   0     1379.53     1422.80     48.47 o 
   7   1   0      702.65      747.02     60.66 o 
   0   2   0     1882.93     1889.33     26.78 o 
   1   2   0       23.60       32.54      2.19 o 
   2   2   0      194.92      220.73      6.43 o 
   3   2   0      264.30      291.07     11.30 o 
   4   2   0      398.81      426.91     14.22 o 
   5   2   0      111.99      118.23      9.85 o 
   6   2   0        3.54       -5.67     11.76 o 
   7   2   0      150.91      164.79     25.94 o 
   1   3   0     5238.38     5240.10     32.08 o 
   2   3   0     3901.32     3890.31     44.47 o 
   3   3   0     2148.38     2216.30     39.96 o 
   4   3   0     2053.56     2085.45     31.84 o 
   5   3   0        6.38        4.27      5.56 o 
   6   3   0      507.45      567.50     32.71 o 
   7   3   0      789.84      774.05     49.40 o 
   0   4   0    24871.70    24708.82    113.77 o 
   1   4   0      220.60      212.63      7.62 o 
   2   4   0     7831.03     7718.73     59.02 o 
   3   4   0     1877.46     1837.52     30.57 o 
   4   4   0      295.48      307.00     18.04 o 
   5   4   0     2737.98     2727.83     41.02 o 
   6   4   0     1023.67      999.05     48.91 o 
   7   4   0     2479.20     2506.22     79.51 o 
   1   5   0     5789.67     5647.61     48.21 o 
   2   5   0     3081.88     3115.96     29.85 o 
   3   5   0     2140.49     2225.10     31.02 o 
   4   5   0     1143.52     1056.34     28.57 o 
   5   5   0      113.11      115.43     13.42 o 
   6   5   0      128.76      121.73     19.65 o 
   7   5   0       72.79       61.10     15.44 o 
   0   6   0     2511.71     2590.69     46.15 o 
   1   6   0     1716.18     1901.27     30.43 o 
   2   6   0       46.01       29.89      4.63 o 
   3   6   0       37.73       41.72      5.54 o 
   4   6   0      323.14      288.34     15.54 o 
   5   6   0       84.82       83.77     23.85 o 
   6   6   0      102.36       84.00     18.78 o 
   1   7   0     2798.75     2535.30     41.42 o 
   2   7   0     2006.34     1927.11     26.30 o 
   3   7   0     1506.16     1511.61     31.16 o 
   4   7   0      767.27      765.91     32.02 o 
   5   7   0      114.21       90.93     25.51 o 
   6   7   0     2984.63     2953.78     85.79 o 
   0   8   0    16280.41    16335.03    236.06 o 
   1   8   0     1050.16     1115.30     34.82 o 
   2   8   0     5369.17     5405.38     45.62 o 
   3   8   0     1855.33     1821.38     30.03 o 
   4   8   0     1228.15     1267.58     41.50 o 
   5   8   0      952.21      963.65     46.18 o 
   6   8   0      495.60      505.92     37.84 o 
   1   9   0     1597.00     1601.04     44.19 o 
   2   9   0      187.62      181.75     10.26 o 
   3   9   0      213.87      217.66     16.18 o 
   4   9   0      821.41      779.52     33.61 o 
   5   9   0      188.00      173.10     24.00 o 
   6   9   0      635.79      629.96     54.25 o 
   0  10   0     3353.09     3689.66    126.37 o 
   1  10   0       27.95       27.19      9.60 o 
   2  10   0      184.02      188.16      9.82 o 
   3  10   0      196.50      224.40     17.05 o 
   4  10   0      181.43      194.67     17.97 o 
   5  10   0      875.93      871.25     58.03 o 
   1  11   0     9041.22     9337.03    110.02 o 
   2  11   0      736.74      773.03     27.94 o 
   3  11   0      483.38      520.17     28.58 o 
   4  11   0     2697.49     2813.45     65.75 o 
   5  11   0        0.01        4.41     23.15 o 
   0  12   0     3132.00     3259.53     67.16 o 
   1  12   0      102.08      102.17     13.51 o 
   2  12   0      835.86      910.73     34.37 o 
   3  12   0     1052.81     1156.56     38.45 o 
   4  12   0      181.83      211.36     24.09 o 
   5  12   0     1130.29     1142.23     71.87 o 
   1  13   0      971.90      958.69     54.95 o 
   2  13   0        2.87        9.81      9.24 o 
   3  13   0      133.09      120.69     14.89 o 
   4  13   0      539.69      499.27     31.95 o 
   0  14   0      682.81      827.11     74.38 o 
   1  14   0      200.36      225.47     37.68 o 
   2  14   0       11.65        8.93     16.95 o 
   3  14   0      143.62      185.30     17.98 o 
   1  15   0     3761.29     3850.15    118.20 o 
   2  15   0     1115.67     1176.12     80.43 o 
   0  16   0     2015.08     2078.02    129.57 o 
   1  16   0      158.15      173.61     29.77 o 
  -7   1   1      239.60      280.64     41.33 o 
  -6   1   1      431.15      440.35     31.18 o 
  -5   1   1      525.76      518.39     21.32 o 
  -4   1   1     3452.79     3478.93     39.63 o 
  -3   1   1      575.23      669.03     12.08 o 
  -2   1   1     8427.77     8407.37     31.89 o 
  -1   1   1     7358.23     7489.49     46.86 o 
   1   1   1     4489.27     4437.09     45.35 o 
   2   1   1      858.67      832.25     14.95 o 
   3   1   1     1324.57     1230.06     20.41 o 
   4   1   1     2996.00     3204.67     41.61 o 
   5   1   1     2344.20     2290.06     39.35 o 
   6   1   1      758.17      719.95     28.96 o 
   7   1   1      246.38      203.73     36.47 o 
  -7   2   1       47.50       57.43     25.38 o 
  -6   2   1      494.31      488.46     29.09 o 
  -5   2   1      751.84      758.76     24.63 o 
  -4   2   1        6.67        4.51      3.33 o 
  -3   2   1    11742.04    11629.45     67.29 o 
  -2   2   1        8.60       13.60      2.55 o 
  -1   2   1     4026.61     4049.68     26.53 o 
   0   2   1      540.10      552.94      9.25 o 
   1   2   1     5254.88     5319.20     25.76 o 
   2   2   1     6028.85     5883.45     40.32 o 
   3   2   1       16.13       31.29      5.50 o 
   4   2   1     5871.59     6016.44     98.21 o 
   5   2   1     1877.58     1909.13     37.60 o 
   6   2   1      100.69      110.95     17.49 o 
   7   2   1     1935.32     1932.18     76.87 o 
  -7   3   1       19.25       34.50     25.24 o 
  -6   3   1     1454.97     1414.32     49.56 o 
  -5   3   1     1145.04     1182.97     26.89 o 
  -4   3   1     1336.14     1302.96     21.94 o 
  -3   3   1       10.25        9.83      2.82 o 
  -2   3   1     3052.58     3092.76     28.41 o 
  -1   3   1     1438.91     1431.22     15.09 o 
   0   3   1     3231.92     3211.23     37.40 o 
   1   3   1      299.91      331.22      8.81 o 
   2   3   1       28.04       35.68      4.02 o 
   3   3   1     3420.96     3388.78     41.46 o 
   4   3   1      217.61      225.15     12.06 o 
   5   3   1     1923.74     1988.74     38.40 o 
   6   3   1      334.19      351.08     26.07 o 
   7   3   1      246.12      250.43     30.02 o 
  -7   4   1       21.79       26.79     22.46 o 
  -6   4   1       45.98       39.15     12.04 o 
  -5   4   1       89.57       68.67      9.29 o 
  -4   4   1        9.59        6.46      2.68 o 
  -3   4   1      514.25      486.96     15.44 o 
  -2   4   1      283.77      310.37     11.30 o 
  -1   4   1      225.50      230.02      7.19 o 
   0   4   1      270.17      245.51      7.77 o 
   1   4   1        0.15        0.50      1.50 o 
   2   4   1      542.37      544.71     14.72 o 
   3   4   1      811.03      878.56     28.16 o 
   4   4   1      504.67      543.71     24.34 o 
   5   4   1     1070.32     1071.24     28.08 o 
   6   4   1        6.48        1.55     11.48 o 
   7   4   1       62.02       65.66     16.33 o 
  -7   5   1      824.45      897.81     45.55 o 
  -6   5   1        8.00       47.83     13.93 o 
  -5   5   1     1457.35     1473.06     63.54 o 
  -4   5   1     2330.60     2308.29     54.99 o 
  -3   5   1       21.99       13.11      5.94 o 
  -2   5   1    19603.91    20361.62    110.84 o 
  -1   5   1      865.65      804.22     16.19 o 
   0   5   1     9700.65     9581.87     60.74 o 
   1   5   1      882.53      826.98     18.40 o 
   2   5   1     2275.61     2555.08     33.42 o 
   3   5   1     3258.09     3214.70     44.95 o 
   4   5   1     1169.30     1175.94     32.47 o 
   5   5   1     1261.23     1264.86     41.05 o 
   6   5   1      505.20      562.91     33.55 o 
  -6   6   1     1336.10     1379.17     59.27 o 
  -5   6   1      255.11      259.52     24.06 o 
  -4   6   1      620.17      616.35     38.41 o 
  -3   6   1     8365.59     8169.88     62.64 o 
  -2   6   1      415.96      387.45     13.62 o 
  -1   6   1    10234.35    10206.12     65.92 o 
   0   6   1     1583.70     1538.42     27.45 o 
   1   6   1     4278.96     4540.90     46.75 o 
   2   6   1     2678.49     2540.27     35.40 o 
   3   6   1      702.08      740.80     26.76 o 
   4   6   1     5107.04     5057.35     79.38 o 
   5   6   1     1722.00     1718.51     49.10 o 
   6   6   1      421.24      453.87     30.76 o 
  -6   7   1       56.51       56.77     17.01 o 
  -5   7   1      422.10      375.66     29.93 o 
  -4   7   1      917.07      883.15     33.42 o 
  -3   7   1      434.13      466.89     14.47 o 
  -2   7   1     2313.74     2427.38     33.97 o 
  -1   7   1        7.51       10.79      4.03 o 
   0   7   1       57.09       38.88      6.09 o 
   1   7   1     3845.66     4006.77     60.16 o 
   2   7   1       32.96       41.91      6.81 o 
   3   7   1     3233.04     3249.68     47.79 o 
   4   7   1     1255.42     1288.28     41.20 o 
   5   7   1     1033.99     1053.73     47.19 o 
   6   7   1      435.02      459.03     31.42 o 
  -6   8   1      289.06      252.25     27.63 o 
  -5   8   1      202.97      216.59     26.15 o 
  -4   8   1       13.78       30.99     15.55 o 
  -3   8   1      202.25      202.50     10.46 o 
  -2   8   1       19.12       19.80      4.79 o 
  -1   8   1      207.15      228.11     13.44 o 
   0   8   1        3.36       11.90      5.10 o 
   1   8   1      130.55      123.71     12.19 o 
   2   8   1     1626.40     1792.38     49.73 o 
   3   8   1       11.76       21.09      6.14 o 
   4   8   1      948.33     1040.96     38.06 o 
   5   8   1      182.05      174.10     21.94 o 
   6   8   1      215.82      197.94     32.21 o 
  -6   9   1      109.54      134.48     23.38 o 
  -5   9   1      762.91      780.90     42.63 o 
  -4   9   1     1231.36     1273.78     41.84 o 
  -3   9   1        5.11        8.25      6.46 o 
  -2   9   1     5008.07     5151.41     86.02 o 
  -1   9   1     1328.88     1456.01     33.94 o 
   0   9   1     1262.47     1214.49     30.15 o 
   1   9   1     2488.53     2433.93     69.62 o 
   2   9   1        4.71        7.67     11.31 o 
   3   9   1     1917.66     1821.13     43.13 o 
   4   9   1     1452.24     1404.00     44.50 o 
   5   9   1      739.15      756.90     41.32 o 
   6   9   1     1367.99     1414.48     79.90 o 
  -5  10   1      784.91      838.62     45.93 o 
  -4  10   1       23.17       26.88     10.26 o 
  -3  10   1     4362.47     4306.40     92.73 o 
  -2  10   1      233.58      234.35     15.30 o 
  -1  10   1     4492.27     4514.23     62.51 o 
   0  10   1     4532.27     4407.48     69.39 o 
   1  10   1     3607.58     3687.31     91.67 o 
   2  10   1     1646.21     1586.96     43.32 o 
   3  10   1       39.66       36.96     10.28 o 
   4  10   1     1616.43     1530.07     47.42 o 
   5  10   1      978.21      950.02     63.00 o 
  -5  11   1       26.58       22.71     15.50 o 
  -4  11   1      577.86      581.20     35.93 o 
  -3  11   1      300.70      285.14     23.95 o 
  -2  11   1      867.73      822.89     31.51 o 
  -1  11   1      516.86      515.13     23.04 o 
   0  11   1        7.05       13.49      5.85 o 
   1  11   1     2403.28     2345.52     77.65 o 
   2  11   1        0.93       10.18      7.98 o 
   3  11   1     1020.15     1012.97     35.06 o 
   4  11   1        1.64        6.67     10.31 o 
   5  11   1      470.54      433.36     45.19 o 
  -5  12   1      101.98       80.00     18.59 o 
  -4  12   1       83.97       81.93     17.12 o 
  -3  12   1     1771.25     1760.49     53.56 o 
  -2  12   1       19.97       12.05      8.52 o 
  -1  12   1        6.68       10.01     11.51 o 
   0  12   1       25.11       22.43     26.64 o 
   1  12   1      365.80      394.19     35.23 o 
   2  12   1      697.93      724.51     28.93 o 
   3  12   1       83.47       81.48     13.38 o 
   4  12   1      568.73      547.77     34.89 o 
  -4  13   1      836.47      906.81     43.36 o 
  -3  13   1        6.68        5.50     12.71 o 
  -2  13   1     2132.83     2231.65     50.57 o 
  -1  13   1      333.60      349.50     49.31 o 
   0  13   1     1920.42     1886.15     76.57 o 
   1  13   1      350.52      354.76     24.96 o 
   2  13   1      973.38      908.83     38.23 o 
   3  13   1     1362.46     1457.13     44.63 o 
   4  13   1      481.66      491.32     45.48 o 
  -3  14   1     1896.47     1922.69     83.89 o 
  -2  14   1      723.59      689.31     42.93 o 
  -1  14   1     1507.20     1664.39     74.97 o 
   0  14   1     1018.24     1048.23     59.57 o 
   1  14   1      280.67      312.31     35.89 o 
   2  14   1      887.26      907.59     49.85 o 
   3  14   1       79.25       63.50     15.89 o 
  -3  15   1      160.17      123.38     24.78 o 
  -2  15   1       43.98       34.74     23.95 o 
  -1  15   1        4.92       26.04     37.74 o 
   0  15   1       30.76       30.32     32.58 o 
   1  15   1      118.90      120.75     26.27 o 
   2  15   1       25.34       27.70     24.18 o 
  -1  16   1      770.67      913.16     61.09 o 
   0  16   1      100.21       78.55     22.07 o 
   1  16   1       56.41       45.73     20.99 o 
  -7   0   2      422.74      335.96     63.56 o 
  -6   0   2     3993.06     3962.04     95.98 o 
  -5   0   2      300.35      324.76     21.53 o 
  -4   0   2      440.80      390.65     19.23 o 
  -3   0   2     8116.58     8243.70     71.28 o 
  -2   0   2     3771.47     3855.01     30.20 o 
  -1   0   2     5401.22     5507.51     52.88 o 
   1   0   2     1757.88     1810.16     30.69 o 
   2   0   2     3219.14     3403.45     52.99 o 
   3   0   2       23.71       14.36      6.06 o 
   4   0   2      784.61      666.23     30.57 o 
   5   0   2       40.83       39.92      9.78 o 
   6   0   2     2168.07     2124.95     66.32 o 
   7   0   2      455.69      465.65     65.81 o 
  -7   1   2      481.30      545.22     51.16 o 
  -6   1   2      118.78      107.02     17.07 o 
  -5   1   2     1152.81     1103.13     48.87 o 
  -4   1   2     1132.43     1117.15     22.34 o 
  -3   1   2     5030.99     5354.44     36.03 o 
  -2   1   2      452.67      426.07      8.01 o 
  -1   1   2    11966.89    12070.14     54.66 o 
   0   1   2     1045.74     1073.02     24.26 o 
   1   1   2    39563.99    38760.04    130.43 o 
   2   1   2    10716.83    11101.21     70.65 o 
   3   1   2     6742.42     6997.02     54.15 o 
   4   1   2      570.51      597.21     17.83 o 
   5   1   2      700.30      732.64     23.37 o 
   6   1   2       87.17       98.64     12.95 o 
   7   1   2      304.97      321.58     34.18 o 
  -7   2   2       47.69       34.44     22.57 o 
  -6   2   2       58.13       64.97     13.67 o 
  -5   2   2      195.16      193.88     12.53 o 
  -4   2   2       52.97       67.79      5.36 o 
  -3   2   2      134.54      158.16      6.21 o 
  -2   2   2       64.99       64.38      5.40 o 
  -1   2   2     3143.79     3158.89     26.30 o 
   0   2   2      206.25      233.32      7.87 o 
   1   2   2       77.00       70.42      3.85 o 
   2   2   2      563.47      606.21     14.06 o 
   3   2   2       10.48       10.87      4.58 o 
   4   2   2       31.56       31.23      8.34 o 
   5   2   2       20.45       13.12     10.53 o 
   6   2   2        0.07       -5.68     10.51 o 
   7   2   2      121.30      124.82     24.82 o 
  -7   3   2      104.13      107.52     30.84 o 
  -6   3   2      250.78      249.31     25.39 o 
  -5   3   2     4399.29     4390.61     73.90 o 
  -4   3   2     2684.97     2609.98     39.86 o 
  -3   3   2     2501.04     2458.98     43.29 o 
  -2   3   2     5578.67     5538.30     44.42 o 
  -1   3   2      399.21      365.01      8.45 o 
   0   3   2     3176.27     3243.30     31.62 o 
   1   3   2     8005.78     8070.94     76.69 o 
   2   3   2     3148.63     3147.50     48.29 o 
   3   3   2     3370.15     3340.77     46.33 o 
   4   3   2       34.23       32.03      7.28 o 
   5   3   2     1122.78     1131.44     28.32 o 
   6   3   2       16.73       27.36     12.85 o 
   7   3   2      112.08      118.80     45.46 o 
  -7   4   2       84.76       85.27     55.71 o 
  -6   4   2     2992.22     2980.11     84.05 o 
  -5   4   2      469.51      479.46     27.84 o 
  -4   4   2     3684.65     3604.00     48.69 o 
  -3   4   2     3732.10     3646.65     49.73 o 
  -2   4   2       20.30       45.93      5.62 o 
  -1   4   2    11935.94    11767.79     58.44 o 
   0   4   2        2.51        9.20      2.51 o 
   1   4   2     9068.88     9097.44     51.34 o 
   2   4   2     6039.91     6153.87     48.59 o 
   3   4   2      269.52      248.35     14.54 o 
   4   4   2     8499.06     8694.73     86.31 o 
   5   4   2        4.99        6.54      8.08 o 
   6   4   2     1699.10     1738.76     56.26 o 
  -7   5   2      256.69      289.92     31.30 o 
  -6   5   2      204.88      202.67     21.60 o 
  -5   5   2     3406.49     3398.63     81.17 o 
  -4   5   2     1438.54     1481.66     34.84 o 
  -3   5   2     1706.13     1667.32     35.97 o 
  -2   5   2     5479.66     5607.04     42.17 o 
  -1   5   2       73.15       65.84      5.20 o 
   0   5   2     1067.66     1019.76     17.76 o 
   1   5   2       40.60       29.81      5.09 o 
   2   5   2     2371.99     2465.99     37.70 o 
   3   5   2      763.25      728.93     25.05 o 
   4   5   2      519.13      493.65     26.60 o 
   5   5   2      753.13      735.60     33.08 o 
   6   5   2       73.29       64.97     14.73 o 
  -6   6   2      913.36      975.31     44.71 o 
  -5   6   2      749.02      748.44     65.57 o 
  -4   6   2      441.12      448.29     22.31 o 
  -3   6   2      838.06      842.80     21.94 o 
  -2   6   2      202.23      240.63     10.09 o 
  -1   6   2     1330.32     1359.41     24.33 o 
   0   6   2      633.84      704.41     19.09 o 
   1   6   2      463.15      477.19     15.46 o 
   2   6   2       19.08       19.68      4.77 o 
   3   6   2        0.58        8.50      7.11 o 
   4   6   2       20.47       29.81      9.42 o 
   5   6   2      723.55      718.20     33.12 o 
   6   6   2      146.81      142.20     23.29 o 
  -6   7   2      489.14      503.24     37.28 o 
  -5   7   2     3621.25     3532.37     86.33 o 
  -4   7   2      494.56      500.83     24.81 o 
  -3   7   2     1233.65     1138.19     34.33 o 
  -2   7   2      552.52      493.30     15.41 o 
  -1   7   2      108.42      120.92     11.29 o 
   0   7   2     7318.57     7519.09     87.04 o 
   1   7   2     5559.55     5701.29     90.02 o 
   2   7   2      493.84      466.24     18.63 o 
   3   7   2     5598.17     5745.89    120.75 o 
   4   7   2       25.23       31.44      9.79 o 
   5   7   2     1340.00     1386.53     46.66 o 
   6   7   2       80.00       25.72     15.32 o 
  -6   8   2     1421.66     1585.36     65.71 o 
  -5   8   2     1122.07     1183.42     51.86 o 
  -4   8   2     1679.02     1658.05     45.92 o 
  -3   8   2     2720.23     2687.32     53.47 o 
  -2   8   2      544.24      494.17     16.95 o 
  -1   8   2     3841.95     3617.67     50.48 o 
   0   8   2      826.95      827.90     38.83 o 
   1   8   2     2469.09     2296.08     65.84 o 
   2   8   2     2457.08     2308.82     54.18 o 
   3   8   2       23.98       17.20      8.94 o 
   4   8   2      818.56      873.81     34.63 o 
   5   8   2       24.86       50.33     15.34 o 
   6   8   2      935.76      905.79     63.75 o 
  -6   9   2      252.45      238.02     28.54 o 
  -5   9   2     1460.70     1510.20     59.62 o 
  -4   9   2      124.12      129.09     14.64 o 
  -3   9   2       17.83        8.76     12.99 o 
  -2   9   2     1163.39     1107.61     29.88 o 
  -1   9   2       36.36       32.17      7.18 o 
   0   9   2     1057.89     1066.85     46.61 o 
   1   9   2       14.13       15.23     13.23 o 
   2   9   2      228.52      210.37     23.54 o 
   3   9   2       97.62      100.31     12.89 o 
   4   9   2      145.44      147.02     16.16 o 
   5   9   2     1099.31      965.73     79.67 o 
  -5  10   2      119.27      140.90     20.82 o 
  -4  10   2      228.66      285.41     41.02 o 
  -3  10   2       14.65       40.38     16.40 o 
  -2  10   2      605.27      598.10     23.31 o 
  -1  10   2       17.05        9.86      7.37 o 
   0  10   2      563.86      583.97     37.24 o 
   1  10   2      262.85      328.66     28.44 o 
   2  10   2      696.22      714.98     41.43 o 
   3  10   2       59.29       76.36     10.83 o 
   4  10   2      398.14      441.41     26.07 o 
   5  10   2        9.19       26.41     21.69 o 
  -5  11   2     1296.94     1421.93     64.50 o 
  -4  11   2     1295.26     1191.02     51.03 o 
  -3  11   2     1232.93     1228.40     43.67 o 
  -2  11   2     2251.47     2134.63     45.31 o 
  -1  11   2      587.82      574.66     23.62 o 
   0  11   2      380.29      342.85     30.28 o 
   1  11   2     2410.73     2447.19     80.38 o 
   2  11   2     2177.54     2180.66     90.01 o 
   3  11   2     1328.93     1324.88     39.34 o 
   4  11   2       28.84       -6.47     15.62 o 
   5  11   2      499.41      580.83     52.10 o 
  -5  12   2      249.01      272.85     29.28 o 
  -4  12   2     1304.24     1320.30     54.66 o 
  -3  12   2     2814.44     2622.63     65.74 o 
  -2  12   2     1346.25     1366.10     42.81 o 
  -1  12   2     2205.82     2259.90     63.07 o 
   0  12   2      563.20      580.29     42.36 o 
   1  12   2     2969.80     3206.27     96.90 o 
   2  12   2     4073.57     4229.28    130.37 o 
   3  12   2     1720.01     1681.38     46.25 o 
   4  12   2     1621.82     1628.59     64.97 o 
  -4  13   2      205.58      207.21     23.12 o 
  -3  13   2       20.24       66.66     14.31 o 
  -2  13   2     1298.22     1294.28     46.15 o 
  -1  13   2       16.19       17.50     13.75 o 
   0  13   2        9.73      -12.38     15.23 o 
   1  13   2        1.35      -11.39     14.25 o 
   2  13   2      200.86      227.05     27.02 o 
   3  13   2       54.72       52.89     12.31 o 
   4  13   2      227.46      267.68     36.60 o 
  -3  14   2       85.40      119.07     26.92 o 
  -2  14   2      246.60      243.56     22.59 o 
  -1  14   2      781.49      790.80     61.76 o 
   0  14   2        2.46       28.07     19.99 o 
   1  14   2      797.58      739.53     52.19 o 
   2  14   2      837.89      857.62     46.06 o 
   3  14   2        0.70       -3.74     13.53 o 
  -3  15   2      374.02      423.93     38.76 o 
  -2  15   2      907.35     1023.96     74.33 o 
  -1  15   2      239.58      273.77     35.02 o 
   0  15   2     1679.35     1738.01     81.08 o 
   1  15   2      383.63      462.50     44.75 o 
   2  15   2      554.98      669.53     66.17 o 
  -1  16   2     1378.75     1513.58     77.83 o 
   0  16   2       60.53      124.12     31.02 o 
   1  16   2      849.98      886.89     61.14 o 
  -7   1   3      412.50      396.14     46.59 o 
  -6   1   3     1687.58     1718.19     51.47 o 
  -5   1   3      688.34      725.40     26.06 o 
  -4   1   3     2151.42     2337.05     35.29 o 
  -3   1   3     2079.73     2059.41     24.52 o 
  -2   1   3      510.66      533.59     11.17 o 
  -1   1   3    12830.58    12605.88     48.36 o 
   0   1   3      434.19      475.01      9.22 o 
   1   1   3       14.54       16.13      4.12 o 
   2   1   3     5585.30     5581.03     47.97 o 
   3   1   3        5.04       10.32      5.73 o 
   4   1   3     2349.25     2487.24     40.12 o 
   5   1   3      882.98      916.28     25.04 o 
   6   1   3        1.76       12.70      9.08 o 
   7   1   3      165.69      213.58     37.49 o 
  -7   2   3     1567.10     1483.10     84.85 o 
  -6   2   3     1331.22     1257.93     61.65 o 
  -5   2   3      698.21      745.44     35.92 o 
  -4   2   3     9876.79     9847.06     66.74 o 
  -3   2   3        1.46       -1.88      5.66 o 
  -2   2   3    16854.55    16993.19     92.73 o 
  -1   2   3    32922.03    32349.40    120.69 o 
   0   2   3      942.18      879.65     15.71 o 
   1   2   3    29560.47    29076.29    120.98 o 
   2   2   3       30.21       34.64      5.16 o 
   3   2   3     7818.95     7828.67     75.82 o 
   4   2   3      231.83      213.73     13.72 o 
   5   2   3      393.87      417.20     19.58 o 
   6   2   3     2836.49     2935.20     56.61 o 
   7   2   3       54.87       81.29     25.73 o 
  -7   3   3      157.26      145.47     36.12 o 
  -6   3   3      606.97      640.92     38.55 o 
  -5   3   3     1236.23     1158.97     46.89 o 
  -4   3   3      157.77      153.92     19.63 o 
  -3   3   3     2131.03     1977.30     57.53 o 
  -2   3   3     1418.17     1358.47     21.76 o 
  -1   3   3       88.26       69.08      4.17 o 
   0   3   3     8669.94     8582.99     63.01 o 
   1   3   3      578.11      601.66      9.46 o 
   2   3   3     2414.70     2308.66     30.04 o 
   3   3   3      651.87      628.31     23.07 o 
   4   3   3     1310.13     1333.17     37.44 o 
   5   3   3      799.18      756.12     26.86 o 
   6   3   3      157.79      148.13     16.46 o 
  -7   4   3      171.79      126.39     54.76 o 
  -6   4   3      260.30      262.87     34.00 o 
  -5   4   3      832.41      949.82     71.53 o 
  -4   4   3        3.43       -4.92      9.66 o 
  -3   4   3      363.50      398.27     20.25 o 
  -2   4   3       16.82       23.35      3.56 o 
  -1   4   3     1417.84     1513.04     21.33 o 
   0   4   3        6.34        1.79      3.05 o 
   1   4   3      473.72      405.75     10.27 o 
   2   4   3        1.11        3.21      4.32 o 
   3   4   3     1057.68     1156.81     39.96 o 
   4   4   3       49.32       57.05      9.55 o 
   5   4   3        2.13        2.41      7.65 o 
   6   4   3       53.65       28.80     13.65 o 
  -7   5   3      166.62      174.28     26.27 o 
  -6   5   3       94.20       93.85     22.93 o 
  -5   5   3      874.45      899.19     53.82 o 
  -4   5   3     1003.77      998.21     40.46 o 
  -3   5   3     2498.38     2334.16     40.64 o 
  -2   5   3      805.06      796.40     18.94 o 
  -1   5   3     3012.76     2874.81     39.17 o 
   0   5   3     6745.25     6545.36     72.74 o 
   1   5   3      470.43      435.64     12.76 o 
   2   5   3     6886.02     6967.17     46.81 o 
   3   5   3      337.96      318.98     16.45 o 
   4   5   3     1623.21     1632.29     38.48 o 
   5   5   3     3528.26     3553.39     96.25 o 
   6   5   3      168.26      132.47     21.89 o 
  -6   6   3     1190.85     1229.47     58.24 o 
  -5   6   3     1202.59     1204.78     50.20 o 
  -4   6   3     4068.05     3859.41     57.96 o 
  -3   6   3      183.37      206.72     13.90 o 
  -2   6   3     2958.99     2742.81     38.73 o 
  -1   6   3    14546.76    15423.05     98.76 o 
   0   6   3     3676.76     3824.57     50.45 o 
   1   6   3    10414.71    10202.86    187.21 o 
   2   6   3      270.87      295.71     15.61 o 
   3   6   3     7174.55     7248.83     94.46 o 
   4   6   3     1266.52     1248.63     39.78 o 
   5   6   3      692.01      751.09     39.06 o 
   6   6   3     2336.78     2310.25    121.38 o 
  -6   7   3       84.59      100.46     24.13 o 
  -5   7   3     2316.74     2216.86     69.33 o 
  -4   7   3     1384.39     1506.50     40.80 o 
  -3   7   3     2251.30     2232.83     52.13 o 
  -2   7   3      114.29       91.35      7.15 o 
  -1   7   3     1597.99     1663.05     35.22 o 
   0   7   3     1910.57     1853.27     37.98 o 
   1   7   3       69.40       65.97     10.88 o 
   2   7   3     4575.29     4655.25     57.37 o 
   3   7   3      271.83      326.64     21.08 o 
   4   7   3      264.07      272.49     19.91 o 
   5   7   3       54.39       66.85     15.77 o 
   6   7   3        9.53        3.08     19.22 o 
  -6   8   3        5.68       11.69     32.18 o 
  -5   8   3       50.14       45.33     15.18 o 
  -4   8   3      848.58      863.63     32.66 o 
  -3   8   3      787.43      832.82     33.17 o 
  -2   8   3      450.21      441.07     19.69 o 
  -1   8   3      527.95      510.39     27.35 o 
   0   8   3      599.07      673.25     29.79 o 
   1   8   3     1307.34     1269.86     50.89 o 
   2   8   3        1.38       -6.32      6.01 o 
   3   8   3        5.09        7.40      7.11 o 
   4   8   3        5.12       -7.61      9.68 o 
   5   8   3        0.17       16.04     14.66 o 
   6   8   3        2.46       14.85     54.59 o 
  -6   9   3     1060.68     1121.63     92.17 o 
  -5   9   3      833.10      814.14     45.26 o 
  -4   9   3      343.21      335.33     22.03 o 
  -3   9   3     3085.57     2991.66     48.59 o 
  -2   9   3      844.26      816.79     25.85 o 
  -1   9   3     3383.73     3392.35     67.00 o 
   0   9   3     4403.98     4215.32     93.99 o 
   1   9   3      160.56      134.96     22.92 o 
   2   9   3     5048.13     5189.40     75.16 o 
   3   9   3       11.19       14.50     12.36 o 
   4   9   3     2490.20     2660.62     59.90 o 
   5   9   3     1098.19     1223.20     70.16 o 
  -5  10   3      682.69      675.23     42.24 o 
  -4  10   3      898.23     1014.04     54.09 o 
  -3  10   3        6.18       12.15      6.58 o 
  -2  10   3     4379.32     4367.27     61.94 o 
  -1  10   3     2288.84     2383.33     62.09 o 
   0  10   3     4477.98     4621.93    103.30 o 
   1  10   3     2652.42     2603.15     82.50 o 
   2  10   3      127.99      112.55     19.81 o 
   3  10   3     3376.39     3557.64     68.41 o 
   4  10   3      613.21      628.04     40.20 o 
   5  10   3      158.13      170.49     30.60 o 
  -5  11   3      947.15      980.33     62.77 o 
  -4  11   3        2.21       -6.95     13.18 o 
  -3  11   3      213.27      285.70     24.14 o 
  -2  11   3       64.38       52.83     15.74 o 
  -1  11   3       34.42       45.31     13.11 o 
   0  11   3     1267.04     1325.77     60.15 o 
   1  11   3      316.10      337.36     32.13 o 
   2  11   3     3318.24     3385.46     89.29 o 
   3  11   3        0.21       -6.42     10.62 o 
   4  11   3      325.38      345.04     31.14 o 
   5  11   3       20.80       19.72     26.92 o 
  -5  12   3      507.23      452.67     52.68 o 
  -4  12   3      395.82      377.89     31.05 o 
  -3  12   3      243.45      254.15     22.68 o 
  -2  12   3       78.02      109.18     15.32 o 
  -1  12   3      141.74      134.95     18.04 o 
   0  12   3      951.83      970.82     53.91 o 
   1  12   3      657.88      658.76     45.81 o 
   2  12   3       47.96       48.93     24.52 o 
   3  12   3      499.89      536.52     32.53 o 
   4  12   3       31.70       -2.65     23.25 o 
  -4  13   3      113.45      119.56     21.89 o 
  -3  13   3     3102.27     3216.63     94.00 o 
  -2  13   3     2354.44     2275.18     71.48 o 
  -1  13   3     1536.99     1517.99     68.08 o 
   0  13   3     3942.03     4139.72    113.91 o 
   1  13   3        3.09      -22.53     41.64 o 
   2  13   3     2480.78     2604.71     85.69 o 
   3  13   3      263.00      265.08     24.95 o 
   4  13   3      558.86      570.24     51.14 o 
  -3  14   3       47.93       97.49     22.10 o 
  -2  14   3      616.85      644.21     43.68 o 
  -1  14   3      870.52      928.96    102.75 o 
   0  14   3      294.53      282.10     34.58 o 
   1  14   3     1424.09     1521.95     75.59 o 
   2  14   3       21.73        8.93     16.30 o 
   3  14   3     1370.92     1311.05     53.17 o 
  -2  15   3        3.28      -10.77     34.27 o 
  -1  15   3       55.13       64.15     19.82 o 
   0  15   3      161.78      142.55     26.73 o 
   1  15   3       92.29       76.15     25.34 o 
   2  15   3      407.76      456.17     41.59 o 
  -1  16   3       83.89       59.24     26.33 o 
   0  16   3       79.34       95.12     23.95 o 
  -7   0   4     1319.36     1273.99     78.12 o 
  -6   0   4       11.04      -34.51     35.56 o 
  -5   0   4     1217.23     1227.84     47.40 o 
  -4   0   4     1359.08     1332.92     29.14 o 
  -3   0   4      117.72       74.38      7.77 o 
  -2   0   4     8210.05     7910.75     81.01 o 
  -1   0   4     8340.46     8382.56     57.34 o 
   0   0   4    56551.66    53062.39    211.42 o 
   1   0   4     9338.35    10068.03     59.45 o 
   2   0   4       29.00       25.53      7.42 o 
   3   0   4    13638.06    13993.45    165.72 o 
   4   0   4      120.81      140.04     16.52 o 
   5   0   4     4219.13     4115.98    105.39 o 
   6   0   4      281.10      322.48     26.16 o 
  -7   1   4       47.81       40.49     23.12 o 
  -6   1   4     1037.99     1017.99     40.02 o 
  -5   1   4      585.26      622.50     22.08 o 
  -4   1   4     1477.77     1498.72     23.00 o 
  -3   1   4      163.76      114.11      7.25 o 
  -2   1   4      493.59      574.43     12.00 o 
  -1   1   4     8020.54     7857.95     45.61 o 
   0   1   4     2829.97     2891.87     28.84 o 
   1   1   4    16245.62    16427.25     80.70 o 
   2   1   4     2385.22     2464.75     43.14 o 
   3   1   4      213.64      179.15     14.54 o 
   4   1   4     1636.50     1634.80     33.70 o 
   5   1   4       10.41       20.80      8.70 o 
   6   1   4     1167.07     1094.50     35.07 o 
  -7   2   4       84.49       87.10     29.72 o 
  -6   2   4      236.87      238.89     23.89 o 
  -5   2   4      101.64      118.88      9.60 o 
  -4   2   4      248.27      282.49     21.19 o 
  -3   2   4       41.18       27.39      5.27 o 
  -2   2   4     2114.88     2085.31     23.95 o 
  -1   2   4     3101.02     3144.65     25.22 o 
   0   2   4       38.69       65.13      5.43 o 
   1   2   4     3899.01     3963.07     38.83 o 
   2   2   4      141.71      175.69     12.14 o 
   3   2   4      911.63     1022.07     39.13 o 
   4   2   4        3.53       15.45      7.41 o 
   5   2   4       77.12       63.91     11.61 o 
   6   2   4        8.70       13.18     10.14 o 
  -7   3   4       12.29       18.03     21.56 o 
  -6   3   4     1971.75     1996.68     66.83 o 
  -5   3   4      816.45      872.91     40.91 o 
  -4   3   4     2473.02     2409.09     60.83 o 
  -3   3   4     3992.80     4095.04     84.59 o 
  -2   3   4      167.52      196.30     10.07 o 
  -1   3   4     2266.27     2109.60     35.02 o 
   0   3   4      185.09      225.89      9.72 o 
   1   3   4    10210.40    10111.91     73.94 o 
   2   3   4     1238.22     1170.91     23.69 o 
   3   3   4     2410.77     2517.18     41.84 o 
   4   3   4     1584.96     1494.77     37.09 o 
   5   3   4      359.56      353.22     19.14 o 
   6   3   4      703.80      653.24     36.33 o 
  -7   4   4      738.24      729.56     64.64 o 
  -6   4   4     1963.34     2039.24     69.89 o 
  -5   4   4      833.54      902.15     43.91 o 
  -4   4   4     2225.70     2203.77     71.83 o 
  -3   4   4     1192.68     1235.04     49.40 o 
  -2   4   4     9498.83     9356.08     71.97 o 
  -1   4   4      165.55      157.17      7.95 o 
   0   4   4     8247.09     8316.52     59.85 o 
   1   4   4      108.70       82.38      6.08 o 
   2   4   4     2343.96     2344.29     41.74 o 
   3   4   4     4259.74     4305.97     59.05 o 
   4   4   4       53.44       46.06      9.98 o 
   5   4   4      907.18      949.28     30.43 o 
   6   4   4      240.90      235.17     22.92 o 
  -7   5   4       55.95       13.31     35.30 o 
  -6   5   4       94.13       93.79     17.64 o 
  -5   5   4      178.52      139.09     27.93 o 
  -4   5   4      362.76      353.57     30.29 o 
  -3   5   4     1309.57     1286.04     34.30 o 
  -2   5   4      239.66      253.04     10.77 o 
  -1   5   4      201.89      174.61     11.76 o 
   0   5   4       83.53       89.15     13.41 o 
   1   5   4     3041.52     3098.35     78.33 o 
   2   5   4     1324.93     1381.43     28.06 o 
   3   5   4      694.49      704.47     23.80 o 
   4   5   4     1590.85     1551.60     42.18 o 
   5   5   4      667.30      660.16     25.94 o 
   6   5   4      523.95      552.17     40.02 o 
  -6   6   4      130.70      119.23     21.22 o 
  -5   6   4       70.02       58.66     16.78 o 
  -4   6   4       17.11       16.70     19.55 o 
  -3   6   4        2.77       -0.24     16.24 o 
  -2   6   4       11.36       13.81      5.50 o 
  -1   6   4     1237.38     1371.92     29.25 o 
   0   6   4       17.66       25.32      6.18 o 
   1   6   4      410.59      422.16     20.93 o 
   2   6   4       89.48       91.25      6.21 o 
   3   6   4      102.22      114.72     10.37 o 
   4   6   4      957.70      931.29     31.82 o 
   5   6   4        2.38       12.85     13.45 o 
   6   6   4      185.40      189.28     26.78 o 
  -6   7   4     2717.41     2415.78     96.40 o 
  -5   7   4       16.91        2.79     14.77 o 
  -4   7   4      921.32      925.35     34.17 o 
  -3   7   4     3232.51     3278.49     91.11 o 
  -2   7   4       64.16       28.44      9.42 o 
  -1   7   4     5566.03     5483.38     78.31 o 
   0   7   4      982.00     1026.37     29.18 o 
   1   7   4     5686.93     5645.82     81.17 o 
   2   7   4     2544.55     2491.41     62.74 o 
   3   7   4      371.52      416.29     22.89 o 
   4   7   4      298.91      302.80     23.28 o 
   5   7   4       22.08       -4.53     13.97 o 
   6   7   4      885.67      847.81     69.13 o 
  -6   8   4       18.10       28.55     19.38 o 
  -5   8   4      856.90      909.16     58.35 o 
  -4   8   4     4264.01     4213.97    114.35 o 
  -3   8   4      986.22      961.67     28.41 o 
  -2   8   4     5305.90     5324.33     71.54 o 
  -1   8   4       77.27       90.91     13.47 o 
   0   8   4     9421.89     9306.24    130.28 o 
   1   8   4      957.85      945.43     50.32 o 
   2   8   4     2742.11     2741.10     43.28 o 
   3   8   4     2321.53     2310.83     59.69 o 
   4   8   4       76.92       46.76     14.58 o 
   5   8   4     1370.91     1335.28     64.61 o 
  -6   9   4      240.97      241.95     35.24 o 
  -5   9   4        4.72       18.28     17.92 o 
  -4   9   4       58.95       50.14     46.85 o 
  -3   9   4      615.44      585.30     31.65 o 
  -2   9   4       20.27        5.31      7.29 o 
  -1   9   4     3012.51     3039.52     65.36 o 
   0   9   4      639.26      669.72     32.08 o 
   1   9   4       34.78       15.75     11.40 o 
   2   9   4     2317.30     2325.21     87.04 o 
   3   9   4        6.31       -3.68      8.99 o 
   4   9   4      358.58      359.00     38.91 o 
   5   9   4      118.21      154.74     29.08 o 
  -5  10   4      275.92      210.79     31.53 o 
  -4  10   4       13.50        7.57     17.32 o 
  -3  10   4       15.29        3.63      8.56 o 
  -2  10   4     1058.29     1084.59     37.21 o 
  -1  10   4       60.21       48.52     12.58 o 
   0  10   4     1295.94     1410.48     58.79 o 
   1  10   4       13.96       24.78     14.84 o 
   2  10   4       39.99       42.19     15.14 o 
   3  10   4     1821.14     1762.81     47.84 o 
   4  10   4      206.41      225.70     32.10 o 
   5  10   4      412.03      426.16     45.36 o 
  -5  11   4       35.84       12.84     18.53 o 
  -4  11   4     1579.96     1473.27     73.07 o 
  -3  11   4      681.99      787.71     44.50 o 
  -2  11   4       11.59       12.34      9.63 o 
  -1  11   4     4071.71     4048.39     83.18 o 
   0  11   4      245.53      237.80     58.15 o 
   1  11   4     4013.16     4137.97    108.48 o 
   2  11   4      467.43      506.90     45.95 o 
   3  11   4       39.50       -6.29     13.09 o 
   4  11   4     2497.22     2545.74     81.92 o 
  -5  12   4     1054.75     1081.12     69.35 o 
  -4  12   4      655.48      683.69     62.68 o 
  -3  12   4      340.92      363.78     32.46 o 
  -2  12   4     1914.13     2075.18     56.06 o 
  -1  12   4      526.94      515.01     32.27 o 
   0  12   4     4159.90     4426.70    140.56 o 
   1  12   4       22.78        3.78     13.55 o 
   2  12   4      652.78      681.48     42.95 o 
   3  12   4     1165.36     1268.40     60.25 o 
   4  12   4       73.55       59.22     17.40 o 
  -4  13   4       12.83       63.13     51.73 o 
  -3  13   4      219.29      247.17     30.64 o 
  -2  13   4        5.30       14.27     13.17 o 
  -1  13   4      504.81      412.02     37.61 o 
   0  13   4        0.82       33.79     19.54 o 
   1  13   4      103.50       88.17     20.72 o 
   2  13   4       56.28      117.23     22.22 o 
   3  13   4       68.29       60.43     19.00 o 
  -3  14   4        4.12       -8.85     16.99 o 
  -2  14   4       91.82      130.98     33.28 o 
  -1  14   4      126.70      119.87     27.00 o 
   0  14   4      374.61      389.20     40.58 o 
   1  14   4       67.07       96.14     23.75 o 
   2  14   4       98.09       99.49     25.35 o 
   3  14   4      478.60      511.87     50.46 o 
  -2  15   4      654.49      742.08     52.23 o 
  -1  15   4     1647.05     1644.11     95.48 o 
   0  15   4       22.10       33.71     21.57 o 
   1  15   4     1522.61     1579.93     80.48 o 
   2  15   4      787.32      858.81     54.55 o 
   0  16   4     2032.70     2215.11     97.04 o 
  -7   1   5      253.44      180.74     34.11 o 
  -6   1   5      779.33      772.76     69.12 o 
  -5   1   5       75.31       59.09      8.35 o 
  -4   1   5     3025.78     3003.88     38.91 o 
  -3   1   5     2421.01     2483.16     41.41 o 
  -2   1   5     5776.35     5927.65     37.00 o 
  -1   1   5    10741.40    10679.35     61.67 o 
   0   1   5     1033.86     1013.37     17.79 o 
   1   1   5     3476.25     3465.80     26.02 o 
   2   1   5     3758.79     4025.96     56.66 o 
   3   1   5     1032.17      947.24     38.21 o 
   4   1   5     1835.64     1840.06     49.41 o 
   5   1   5     1155.82     1071.13     34.10 o 
   6   1   5      307.11      280.30     18.70 o 
  -7   2   5      894.41      948.06     70.17 o 
  -6   2   5      141.48      160.26     20.36 o 
  -5   2   5     4092.78     4133.52     99.48 o 
  -4   2   5       34.99       38.91      5.73 o 
  -3   2   5     7739.34     7594.73     76.36 o 
  -2   2   5     1091.06      980.07     16.53 o 
  -1   2   5     3374.23     3352.90     32.69 o 
   0   2   5    12506.71    12478.79     64.79 o 
   1   2   5      179.06      165.18     13.14 o 
   2   2   5      856.72      762.64     21.20 o 
   3   2   5     1335.70     1259.17     46.07 o 
   4   2   5      868.35      843.97     30.33 o 
   5   2   5     2576.24     2438.52     50.49 o 
   6   2   5       20.28       23.64      9.74 o 
  -7   3   5      252.55      265.93     42.14 o 
  -6   3   5     2385.03     2229.46     94.22 o 
  -5   3   5      628.20      589.84     33.78 o 
  -4   3   5     2063.60     2167.62     58.16 o 
  -3   3   5     1095.41     1145.01     46.05 o 
  -2   3   5     9104.49     9222.30     73.08 o 
  -1   3   5     4800.71     5024.35     39.40 o 
   0   3   5     1818.22     1881.90     29.47 o 
   1   3   5     3695.05     3792.57     50.29 o 
   2   3   5      281.36      265.29     10.53 o 
   3   3   5     2581.73     2554.80     49.61 o 
   4   3   5       40.32       49.04      7.76 o 
   5   3   5      550.34      558.83     23.78 o 
   6   3   5       63.47       75.68     13.72 o 
  -7   4   5      161.39      124.93     32.17 o 
  -6   4   5        3.69       14.52     14.70 o 
  -5   4   5        3.50        2.45     11.08 o 
  -4   4   5       10.26        8.28     31.57 o 
  -3   4   5       41.62       21.58     10.55 o 
  -2   4   5      446.52      517.58     21.19 o 
  -1   4   5      604.09      668.63     21.73 o 
   0   4   5       95.89      102.18     10.07 o 
   1   4   5     1023.21     1144.60     36.00 o 
   2   4   5      216.45      227.53     20.43 o 
   3   4   5       27.39       18.01      5.24 o 
   4   4   5      472.99      504.68     21.99 o 
   5   4   5       86.23      100.03     13.87 o 
   6   4   5        1.07       -5.62     14.10 o 
  -7   5   5      737.09      797.83     68.20 o 
  -6   5   5      376.83      436.20     34.86 o 
  -5   5   5       46.39       57.95     16.88 o 
  -4   5   5     3886.04     3834.29     99.16 o 
  -3   5   5      537.69      522.57     20.72 o 
  -2   5   5    12007.02    12661.30    100.13 o 
  -1   5   5      351.18      266.54     11.13 o 
   0   5   5       55.13      112.82     13.01 o 
   1   5   5     1725.09     1679.14     30.31 o 
   2   5   5      544.15      493.49     15.00 o 
   3   5   5     1541.61     1534.30     33.22 o 
   4   5   5      916.77     1005.99     44.09 o 
   5   5   5     1132.54     1163.01     39.62 o 
   6   5   5      802.60      801.44     40.12 o 
  -6   6   5      352.75      369.36     34.19 o 
  -5   6   5      542.48      569.15     43.09 o 
  -4   6   5      891.94      908.08     51.17 o 
  -3   6   5     5871.01     5726.66     75.36 o 
  -2   6   5     1438.18     1382.72     28.92 o 
  -1   6   5     4114.17     4054.17     48.04 o 
   0   6   5     3812.85     3603.85     47.27 o 
   1   6   5       25.79       21.11     10.59 o 
   2   6   5     2904.47     2895.32     46.82 o 
   3   6   5     1919.31     1948.62     36.52 o 
   4   6   5     2433.56     2561.42     53.65 o 
   5   6   5     1650.72     1662.88     53.17 o 
   6   6   5       30.57      -23.98     15.98 o 
  -6   7   5      992.98      956.43     78.62 o 
  -5   7   5       28.17       21.95     19.53 o 
  -4   7   5     1926.84     1854.83     75.36 o 
  -3   7   5      223.37      192.77     10.66 o 
  -2   7   5      815.23      761.54     23.03 o 
  -1   7   5      223.01      184.09     12.18 o 
   0   7   5       12.41        5.23      4.73 o 
   1   7   5     2367.00     2280.18     50.99 o 
   2   7   5      181.79      174.39      9.30 o 
   3   7   5      909.27      946.18     25.79 o 
   4   7   5      667.88      690.98     35.23 o 
   5   7   5      286.01      274.54     33.33 o 
   6   7   5      224.68      201.88     28.59 o 
  -6   8   5       75.98       53.97     20.86 o 
  -5   8   5      767.33      705.51     52.05 o 
  -4   8   5      571.05      637.08     46.58 o 
  -3   8   5       86.89       72.93      7.98 o 
  -2   8   5       19.79        6.42      8.29 o 
  -1   8   5     1107.09     1148.30     39.84 o 
   0   8   5      680.03      637.81     31.36 o 
   1   8   5       33.60       45.47     12.00 o 
   2   8   5      213.45      207.50     21.10 o 
   3   8   5      174.88      189.84     15.52 o 
   4   8   5       20.71       30.11     18.15 o 
   5   8   5      100.33      104.07     22.30 o 
  -6   9   5      552.21      509.03     48.93 o 
  -5   9   5       69.51       81.01     27.89 o 
  -4   9   5     1028.89     1078.31     61.10 o 
  -3   9   5      292.64      305.36     17.87 o 
  -2   9   5     3286.83     3261.57     60.87 o 
  -1   9   5     2362.62     2367.72     68.59 o 
   0   9   5       84.21       55.01     12.76 o 
   1   9   5     3358.50     3274.85     94.90 o 
   2   9   5     1013.15     1037.51     46.69 o 
   3   9   5      757.96      741.02     42.89 o 
   4   9   5     1328.68     1341.90     76.38 o 
   5   9   5      304.45      307.13     32.53 o 
  -5  10   5     1718.51     1719.20     83.94 o 
  -4  10   5      463.73      365.20     36.74 o 
  -3  10   5     3697.82     3524.75    117.19 o 
  -2  10   5     1147.39     1108.77     37.99 o 
  -1  10   5     1326.03     1248.83     46.00 o 
   0  10   5     3181.69     3076.37     89.08 o 
   1  10   5       24.87       19.63     38.33 o 
   2  10   5      445.08      428.20     31.91 o 
   3  10   5     1563.02     1535.56     62.42 o 
   4  10   5     1100.48     1085.33     90.18 o 
   5  10   5      836.94      825.97     62.02 o 
  -5  11   5        0.30      -19.91     21.37 o 
  -4  11   5      409.92      465.48     60.46 o 
  -3  11   5       61.71       35.65     14.45 o 
  -2  11   5       35.05       46.88     15.06 o 
  -1  11   5      161.67      144.01     17.99 o 
   0  11   5      462.89      471.53     57.36 o 
   1  11   5     3176.55     3230.38    151.93 o 
   2  11   5     1197.97     1186.28     60.39 o 
   3  11   5      470.16      486.84     37.30 o 
   4  11   5       10.41       10.16     26.87 o 
  -5  12   5      270.68      257.94     44.46 o 
  -4  12   5      286.41      211.39     34.31 o 
  -3  12   5      438.41      475.00     49.43 o 
  -2  12   5       85.14      114.16     15.58 o 
  -1  12   5       84.43       69.06     13.99 o 
   0  12   5     1733.50     1674.91     84.43 o 
   1  12   5        0.12       21.31     18.27 o 
   2  12   5      552.66      527.89     38.64 o 
   3  12   5       19.28        6.13     14.98 o 
   4  12   5       59.36       28.81     16.45 o 
  -4  13   5     2048.84     2060.20    136.50 o 
  -3  13   5      148.16      120.38     22.66 o 
  -2  13   5     2728.55     2711.85     70.49 o 
  -1  13   5      969.69     1040.26     48.63 o 
   0  13   5      509.55      504.56     43.63 o 
   1  13   5      338.13      412.09     42.64 o 
   2  13   5      136.12      183.88     25.78 o 
   3  13   5      442.69      417.78     37.24 o 
  -3  14   5     2263.98     2240.49     82.77 o 
  -2  14   5     1554.41     1534.54     98.76 o 
  -1  14   5      653.73      704.89     50.67 o 
   0  14   5     1625.46     1683.65     79.55 o 
   1  14   5       12.01       23.75     19.73 o 
   2  14   5     1334.11     1482.26     68.47 o 
  -2  15   5       31.38       35.70     18.09 o 
  -1  15   5      229.70      239.62     33.52 o 
   0  15   5       78.06       58.84     22.63 o 
   1  15   5       83.77      108.60     23.48 o 
  -7   0   6        0.01       14.98     26.63 o 
  -6   0   6     1755.62     1794.13    101.78 o 
  -5   0   6     1981.02     1930.13     61.07 o 
  -4   0   6     1592.15     1556.33     30.06 o 
  -3   0   6    14135.00    14819.08    132.53 o 
  -2   0   6     4677.76     5070.65     56.63 o 
  -1   0   6     2088.63     2078.15     32.85 o 
   0   0   6     2340.96     2452.40     38.75 o 
   1   0   6      858.46      730.33     32.87 o 
   2   0   6    16076.89    16862.98    249.28 o 
   3   0   6      587.25      607.25     37.15 o 
   4   0   6     4556.35     4715.50    114.79 o 
   5   0   6      282.91      305.32     27.92 o 
   6   0   6     1278.54     1195.15     53.81 o 
  -7   1   6      637.27      699.51     59.65 o 
  -6   1   6      293.81      238.22     41.60 o 
  -5   1   6     1773.27     1785.54     48.97 o 
  -4   1   6      597.44      544.19     24.56 o 
  -3   1   6      636.02      620.19     13.60 o 
  -2   1   6      314.19      262.79      9.10 o 
  -1   1   6        6.72        5.07      4.24 o 
   0   1   6     1930.25     1869.31     28.22 o 
   1   1   6     6670.04     6767.53     37.62 o 
   2   1   6     7945.78     8496.20     97.55 o 
   3   1   6      504.34      467.51     28.36 o 
   4   1   6        0.21      -12.61     14.20 o 
   5   1   6      380.86      365.24     20.75 o 
   6   1   6      466.78      410.24     24.52 o 
  -7   2   6      142.07      173.42     36.08 o 
  -6   2   6       28.20        9.31     11.44 o 
  -5   2   6        0.14       -0.61     10.96 o 
  -4   2   6       59.14       81.41      8.25 o 
  -3   2   6      122.51      127.03      9.42 o 
  -2   2   6      739.45      799.37     17.92 o 
  -1   2   6      685.83      690.50     18.53 o 
   0   2   6        3.13        7.23      3.57 o 
   1   2   6      255.92      254.78     12.92 o 
   2   2   6      714.08      850.71     17.61 o 
   3   2   6       13.75        7.09     10.00 o 
   4   2   6       47.02       22.03     13.70 o 
   5   2   6        2.44       16.39      9.30 o 
   6   2   6       44.66       20.14      9.30 o 
  -7   3   6      528.68      517.58     53.70 o 
  -6   3   6       63.87       48.10     15.97 o 
  -5   3   6     6594.31     6649.92    119.83 o 
  -4   3   6      128.88      119.30     14.97 o 
  -3   3   6     3312.26     3421.07     48.12 o 
  -2   3   6     4731.88     4727.13     44.42 o 
  -1   3   6      468.19      498.21     16.29 o 
   0   3   6     4413.26     4159.17     67.34 o 
   1   3   6     2808.13     2814.04     54.80 o 
   2   3   6     1411.00     1504.09     43.84 o 
   3   3   6     3886.06     3830.02     77.63 o 
   4   3   6     1632.54     1579.21     35.93 o 
   5   3   6      488.92      493.35     26.16 o 
   6   3   6      109.50      152.32     17.31 o 
  -7   4   6       18.22       -9.15     25.56 o 
  -6   4   6     1673.22     1764.00     65.46 o 
  -5   4   6     2319.78     2265.12     69.25 o 
  -4   4   6     2748.50     2896.40     85.01 o 
  -3   4   6    14363.48    14098.96    174.20 o 
  -2   4   6      626.38      698.22     26.29 o 
  -1   4   6     8852.01     8713.05    106.23 o 
   0   4   6     1179.40     1059.84     36.04 o 
   1   4   6     3716.28     3717.68     86.10 o 
   2   4   6     9007.96     8925.01    156.95 o 
   3   4   6     1067.58     1056.08     28.17 o 
   4   4   6     8731.09     8572.99    128.70 o 
   5   4   6       94.15       92.84     13.06 o 
   6   4   6      585.66      567.65     30.95 o 
  -7   5   6      206.43      214.60     41.36 o 
  -6   5   6      157.33      177.53     23.85 o 
  -5   5   6     2941.29     3025.71     97.24 o 
  -4   5   6      366.13      312.25     29.74 o 
  -3   5   6      757.20      659.34     17.92 o 
  -2   5   6     2602.05     2515.44     38.44 o 
  -1   5   6      243.41      214.10     13.79 o 
   0   5   6      326.14      238.95     23.50 o 
   1   5   6     1771.10     1760.85     41.99 o 
   2   5   6      856.25      921.07     50.39 o 
   3   5   6     1810.50     1793.22     31.33 o 
   4   5   6       21.65        0.68      9.99 o 
   5   5   6      454.04      456.56     26.03 o 
   6   5   6       86.07       94.25     21.06 o 
  -6   6   6      154.59      147.65     23.20 o 
  -5   6   6      395.73      440.70     39.45 o 
  -4   6   6      888.84      847.09     50.17 o 
  -3   6   6      348.68      366.45     13.93 o 
  -2   6   6       89.52       95.51      9.13 o 
  -1   6   6       92.16       73.69      7.86 o 
   0   6   6      560.77      580.87     28.35 o 
   1   6   6        4.61        2.75      8.61 o 
   2   6   6     1400.90     1354.52     48.23 o 
   3   6   6       38.10       42.05      5.90 o 
   4   6   6      171.34      144.61     18.40 o 
   5   6   6        1.67        9.73     10.47 o 
  -6   7   6      127.37      139.32     27.81 o 
  -5   7   6     3824.30     3708.90    158.82 o 
  -4   7   6      602.35      597.81     52.20 o 
  -3   7   6      146.14      124.62     14.65 o 
  -2   7   6     4681.20     4580.08     78.20 o 
  -1   7   6      389.82      361.80     15.90 o 
   0   7   6     5576.96     5535.94     52.52 o 
   1   7   6     2887.31     2777.62     47.80 o 
   2   7   6      935.02      901.54     26.55 o 
   3   7   6     4319.37     4242.50     76.00 o 
   4   7   6       40.71       44.65     12.07 o 
   5   7   6      512.47      478.58     38.20 o 
  -6   8   6     1460.71     1362.59     76.36 o 
  -5   8   6      666.90      658.61     51.08 o 
  -4   8   6     4304.28     4197.84    117.76 o 
  -3   8   6     2469.62     2436.79     46.52 o 
  -2   8   6      689.85      688.28     27.42 o 
  -1   8   6     5217.31     4891.78     63.00 o 
   0   8   6     1925.88     1872.37     61.94 o 
   1   8   6     2244.09     2261.69     47.12 o 
   2   8   6     3638.09     3595.23     83.80 o 
   3   8   6      417.15      380.40     74.90 o 
   4   8   6     1734.79     1915.86     90.62 o 
   5   8   6      288.06      311.93     33.20 o 
  -6   9   6      160.30      223.04     37.18 o 
  -5   9   6      261.38      257.80     35.43 o 
  -4   9   6      708.40      803.56     71.51 o 
  -3   9   6        0.95       -5.12      8.78 o 
  -2   9   6     1254.01     1213.06     38.40 o 
  -1   9   6       25.02       34.80     12.84 o 
   0   9   6      574.25      559.40     31.66 o 
   1   9   6     1285.11     1259.93     43.01 o 
   2   9   6      161.89      193.73     22.71 o 
   3   9   6      398.01      397.24     41.07 o 
   4   9   6      115.79      119.70     26.08 o 
   5   9   6      521.71      532.94     43.16 o 
  -5  10   6        6.37       19.79     21.03 o 
  -4  10   6      179.35      177.49     63.48 o 
  -3  10   6      432.09      415.69     32.42 o 
  -2  10   6       21.25       30.34      9.41 o 
  -1  10   6      610.54      615.10     33.95 o 
   0  10   6       89.15       58.82     14.07 o 
   1  10   6        5.05        4.42     18.18 o 
   2  10   6      309.97      293.22     27.24 o 
   3  10   6      835.74      814.62     47.18 o 
   4  10   6       66.65       78.73     24.77 o 
  -5  11   6     1393.19     1411.59     79.81 o 
  -4  11   6     1892.28     1802.43     85.21 o 
  -3  11   6      721.26      747.00     44.71 o 
  -2  11   6     2634.29     2504.94     64.82 o 
  -1  11   6      241.13      196.95     21.89 o 
   0  11   6      573.58      545.59     41.75 o 
   1  11   6     3516.77     3565.13    260.44 o 
   2  11   6     2144.29     2121.84     72.08 o 
   3  11   6     2374.47     2323.22     79.83 o 
   4  11   6      194.47      178.12     34.80 o 
  -4  12   6     1208.80     1215.57     72.64 o 
  -3  12   6     2359.83     2360.64     80.24 o 
  -2  12   6      189.32      189.48     19.38 o 
  -1  12   6     1830.38     2033.86     65.17 o 
   0  12   6      839.54      879.21     54.88 o 
   1  12   6     2210.33     2247.87     91.45 o 
   2  12   6     2095.83     2124.53     75.72 o 
   3  12   6      393.06      331.58     32.54 o 
  -4  13   6      259.41      220.19     35.88 o 
  -3  13   6       35.74        7.28     16.33 o 
  -2  13   6      862.83      928.04     51.40 o 
  -1  13   6        0.60        4.40     11.57 o 
   0  13   6        9.79        9.97     17.29 o 
   1  13   6      904.09      949.59    146.24 o 
   2  13   6      175.93      167.39     25.70 o 
   3  13   6      317.65      359.52     35.58 o 
  -3  14   6      165.26      169.81     28.42 o 
  -2  14   6      114.71      165.24     27.34 o 
  -1  14   6      262.28      343.78     38.95 o 
   0  14   6       67.11       55.25     19.18 o 
   1  14   6      213.32      227.78     29.63 o 
   2  14   6      628.57      642.87     46.75 o 
  -2  15   6     1433.90     1539.53     70.90 o 
  -1  15   6       54.41       51.87     36.70 o 
   0  15   6      941.09     1015.38     67.62 o 
   1  15   6      989.30     1086.73     59.36 o 
  -7   1   7      702.83      695.92     47.10 o 
  -6   1   7      220.69      260.86     43.68 o 
  -5   1   7     1343.73     1350.81     37.21 o 
  -4   1   7       82.01      115.73     10.49 o 
  -3   1   7     2195.85     2074.18     31.19 o 
  -2   1   7      802.57      803.83     18.15 o 
  -1   1   7     5760.16     5842.17     36.71 o 
   0   1   7     6199.74     6204.30     71.67 o 
   1   1   7      214.53      246.61      9.94 o 
   2   1   7     9665.59     9930.06     64.86 o 
   3   1   7       12.60       12.26     11.04 o 
   4   1   7      871.96      876.61     44.13 o 
   5   1   7      567.72      554.63     28.09 o 
   6   1   7        0.76      -10.08     10.05 o 
  -7   2   7     1738.07     1680.77     92.39 o 
  -6   2   7     1253.29     1321.92     53.23 o 
  -5   2   7      372.86      407.94     28.44 o 
  -4   2   7     3042.42     2947.67     42.06 o 
  -3   2   7       76.58       86.04      6.69 o 
  -2   2   7     3739.69     3538.52     46.94 o 
  -1   2   7     9702.93     9726.31     79.94 o 
   0   2   7     2030.32     1999.67     29.72 o 
   1   2   7     9222.67     9285.35    122.10 o 
   2   2   7      559.69      560.16     15.32 o 
   3   2   7      779.48      743.80     37.25 o 
   4   2   7      990.38      941.26     46.48 o 
   5   2   7      155.79      145.55     16.80 o 
   6   2   7     1717.60     1561.39     59.50 o 
  -7   3   7       55.77      106.14     42.06 o 
  -6   3   7       66.26       96.67     18.87 o 
  -5   3   7      393.73      396.80     29.18 o 
  -4   3   7      170.47      151.88     10.13 o 
  -3   3   7      490.05      434.62     20.93 o 
  -2   3   7     1514.38     1472.43     26.66 o 
  -1   3   7      118.91      115.02      8.78 o 
   0   3   7     6617.83     6661.18     64.61 o 
   1   3   7     1320.40     1452.84     61.78 o 
   2   3   7     2554.62     2564.01     76.33 o 
   3   3   7      884.76      823.67     18.11 o 
   4   3   7      116.70      110.91     10.93 o 
   5   3   7      572.60      571.74     29.19 o 
   6   3   7       79.21       76.34     15.30 o 
  -7   4   7       29.06       41.13     24.09 o 
  -6   4   7      126.60      145.50     22.35 o 
  -5   4   7      557.49      549.57     35.66 o 
  -4   4   7      450.83      524.78     37.91 o 
  -3   4   7      214.91      200.22     11.39 o 
  -2   4   7      139.55      164.68     12.61 o 
  -1   4   7      598.50      590.91     19.81 o 
   0   4   7       10.01       -0.55      8.39 o 
   1   4   7       88.48      125.07     17.66 o 
   2   4   7       40.90       46.44     19.09 o 
   3   4   7       25.94       20.01     14.01 o 
   4   4   7       57.93       62.70     11.09 o 
   5   4   7       60.17       30.93     13.13 o 
   6   4   7       94.87       97.26     16.48 o 
  -7   5   7      731.40      704.65     69.42 o 
  -6   5   7       57.44       61.57     17.46 o 
  -5   5   7     2807.50     3044.26     83.42 o 
  -4   5   7       30.04       17.86     29.18 o 
  -3   5   7      167.47      146.55      9.96 o 
  -2   5   7      616.73      545.17     33.77 o 
  -1   5   7      474.35      452.19     24.12 o 
   0   5   7     6353.75     5962.60    113.52 o 
   1   5   7        8.00       24.11     14.51 o 
   2   5   7     4218.04     4154.51     90.39 o 
   3   5   7      429.75      380.63     42.42 o 
   4   5   7      860.81      834.32     41.80 o 
   5   5   7     1718.78     1633.12     53.88 o 
  -6   6   7     1569.09     1541.75     73.77 o 
  -5   6   7       53.21       33.77     18.83 o 
  -4   6   7     1976.13     1993.79     78.72 o 
  -3   6   7      606.60      564.27     23.32 o 
  -2   6   7     1126.46     1089.80     28.25 o 
  -1   6   7     8673.98     8558.92    139.56 o 
   0   6   7     2734.64     2739.98     64.07 o 
   1   6   7     3818.32     3628.90     73.20 o 
   2   6   7      116.12      129.19     17.01 o 
   3   6   7     2179.01     2076.54     57.49 o 
   4   6   7      564.60      618.09     46.75 o 
   5   6   7      383.43      354.24     33.72 o 
  -6   7   7      223.70      222.95     29.81 o 
  -5   7   7     1014.32      993.39     86.52 o 
  -4   7   7      604.95      636.43     46.41 o 
  -3   7   7       13.89       10.46      6.17 o 
  -2   7   7     1323.62     1316.46     37.15 o 
  -1   7   7       69.76       61.60      8.02 o 
   0   7   7     1388.35     1388.96     45.40 o 
   1   7   7       89.95       99.07     15.00 o 
   2   7   7     1140.19     1190.43     60.34 o 
   3   7   7        6.50       10.59      7.62 o 
   4   7   7       67.38       80.39     23.88 o 
   5   7   7      698.39      720.15     60.56 o 
  -6   8   7       31.03       29.21     20.37 o 
  -5   8   7      107.84       82.46     67.07 o 
  -4   8   7        5.30        7.93     15.57 o 
  -3   8   7      119.73      115.16     13.27 o 
  -2   8   7       27.53       28.84      8.44 o 
  -1   8   7      736.74      666.98     26.73 o 
   0   8   7       13.24       12.24      4.69 o 
   1   8   7      587.21      583.54     23.17 o 
   2   8   7      206.60      173.55     12.89 o 
   3   8   7      292.23      227.44     37.34 o 
   4   8   7      204.41      209.02     33.49 o 
   5   8   7        0.54       55.80     28.74 o 
  -6   9   7      245.00      271.18    138.63 o 
  -5   9   7     1590.20     1522.03     79.31 o 
  -4   9   7        4.97        7.72     16.90 o 
  -3   9   7     2277.23     2294.51     49.84 o 
  -2   9   7      571.61      561.63     27.14 o 
  -1   9   7     2584.79     2529.19     44.30 o 
   0   9   7     4544.29     4399.82     91.25 o 
   1   9   7        0.31       27.50     13.45 o 
   2   9   7     2696.22     2514.27     73.85 o 
   3   9   7       14.58       61.68     23.67 o 
   4   9   7      470.55      416.61     63.77 o 
  -5  10   7       44.56       45.72     24.58 o 
  -4  10   7      820.48      846.16     57.77 o 
  -3  10   7      452.39      447.43     34.31 o 
  -2  10   7     2075.73     2069.84     60.71 o 
  -1  10   7     1127.47     1153.42     47.02 o 
   0  10   7      619.46      669.56     38.24 o 
   1  10   7     3016.83     2982.43     79.52 o 
   2  10   7      584.02      633.31     39.37 o 
   3  10   7     3499.20     3415.17    119.71 o 
   4  10   7      335.72      341.84     43.26 o 
  -5  11   7      205.91      123.26     65.13 o 
  -4  11   7        5.32       -8.81     19.35 o 
  -3  11   7       49.04       24.26     14.59 o 
  -2  11   7     1271.33     1186.13     42.59 o 
  -1  11   7       19.15       -2.28     13.58 o 
   0  11   7      922.65      842.64     52.97 o 
   1  11   7       11.93       26.03     13.74 o 
   2  11   7      196.93      213.23     25.69 o 
   3  11   7        6.98       28.64     16.26 o 
   4  11   7       16.98       15.67     19.30 o 
  -4  12   7       79.10       71.37     27.26 o 
  -3  12   7       25.89       48.05     18.50 o 
  -2  12   7       88.77       81.88     14.75 o 
  -1  12   7     1447.30     1366.25     55.47 o 
   0  12   7        2.95        3.52     19.17 o 
   1  12   7     1536.93     1471.69     61.55 o 
   2  12   7        7.49       -2.42     19.20 o 
   3  12   7       39.88       25.23     15.93 o 
  -4  13   7       21.36       28.67     21.94 o 
  -3  13   7     1276.80     1343.17     63.43 o 
  -2  13   7      613.35      650.88     43.17 o 
  -1  13   7      586.80      613.09     34.84 o 
   0  13   7     1400.55     1545.55     78.90 o 
   1  13   7      220.06      196.93     26.22 o 
   2  13   7     1388.31     1435.07     65.13 o 
   3  13   7      500.24      499.51     55.35 o 
  -3  14   7      269.53      325.20     34.64 o 
  -2  14   7      572.88      597.10     62.82 o 
  -1  14   7     1747.27     1738.14     68.08 o 
   0  14   7       48.52       74.00     25.82 o 
   1  14   7     2170.87     2235.64     81.58 o 
   2  14   7       26.85       38.19     19.17 o 
  -1  15   7        1.57        4.50     16.14 o 
   0  15   7       75.84       62.71     31.20 o 
  -7   0   8     1868.81     1946.46     95.93 o 
  -6   0   8      586.93      526.18     47.85 o 
  -5   0   8      994.18     1059.68     60.50 o 
  -4   0   8     6162.52     6102.12     86.58 o 
  -3   0   8      336.01      380.21     22.00 o 
  -2   0   8     8630.60     8471.48     81.88 o 
  -1   0   8     1502.53     1389.35    103.35 o 
   0   0   8     2598.49     2686.77     50.14 o 
   1   0   8     1214.30     1068.07     40.75 o 
   2   0   8      481.91      467.61     36.14 o 
   3   0   8     7758.10     8160.50    140.19 o 
   4   0   8       61.65       55.24     32.38 o 
   5   0   8     1105.73     1065.83    103.45 o 
   6   0   8      327.76      288.14     39.13 o 
  -7   1   8      151.66      187.16     39.83 o 
  -6   1   8      521.12      523.57     37.97 o 
  -5   1   8     1018.51     1033.21     60.08 o 
  -4   1   8        7.45        9.18      3.90 o 
  -3   1   8     1746.03     1677.58     30.55 o 
  -2   1   8     2379.18     2581.66     37.80 o 
  -1   1   8     9444.83     9663.15     64.47 o 
   0   1   8      352.44      341.66     14.76 o 
   1   1   8     3026.22     3106.28     34.66 o 
   2   1   8       72.22       75.91      6.06 o 
   3   1   8      154.95      160.72     12.99 o 
   4   1   8     1533.38     1597.73     61.00 o 
   5   1   8       98.03      105.62     17.45 o 
   6   1   8      369.18      346.16     23.03 o 
  -7   2   8      296.33      233.59     46.12 o 
  -6   2   8       28.74       20.94     21.24 o 
  -5   2   8       96.66       91.29     11.67 o 
  -4   2   8      106.38       87.26      9.66 o 
  -3   2   8      455.41      468.87     17.00 o 
  -2   2   8     1428.44     1462.96     25.61 o 
  -1   2   8       31.63       32.21      5.76 o 
   0   2   8      829.37      879.53     21.89 o 
   1   2   8      373.08      400.77     19.93 o 
   2   2   8      919.53      988.55     25.53 o 
   3   2   8      244.29      245.08     16.84 o 
   4   2   8       68.70       52.53     19.30 o 
   5   2   8      113.79       90.94     14.20 o 
   6   2   8      225.21      231.14     19.81 o 
  -7   3   8        0.93       -2.82     31.96 o 
  -6   3   8     1446.55     1479.65     59.41 o 
  -5   3   8      151.29      170.50     19.78 o 
  -4   3   8      289.59      280.02     14.11 o 
  -3   3   8     6667.61     6806.28     58.99 o 
  -2   3   8     3815.08     3933.73     45.86 o 
  -1   3   8     2272.84     2175.26     64.25 o 
   0   3   8     1004.07      885.71     25.29 o 
   1   3   8      154.21      137.44     28.04 o 
   2   3   8      820.23      811.66     36.25 o 
   3   3   8       83.38       61.65     15.00 o 
   4   3   8     1849.02     1866.86     95.69 o 
   5   3   8      906.40      867.38     45.80 o 
  -7   4   8      207.87      274.69     41.80 o 
  -6   4   8       13.57       25.50     14.26 o 
  -5   4   8      267.28      317.21     28.38 o 
  -4   4   8     4713.37     4537.70    111.77 o 
  -3   4   8     1836.68     1869.35     41.29 o 
  -2   4   8     6230.49     6088.72     73.83 o 
  -1   4   8      456.31      471.09     20.49 o 
   0   4   8     2102.37     1954.34     37.30 o 
   1   4   8      861.67      820.63     33.11 o 
   2   4   8      586.80      594.15     67.00 o 
   3   4   8     2816.67     2897.17    167.48 o 
   4   4   8      564.77      497.17     26.17 o 
   5   4   8      127.53      156.59     19.02 o 
  -6   5   8      651.58      711.52     45.34 o 
  -5   5   8      768.08      720.47     57.94 o 
  -4   5   8      631.11      677.59     46.40 o 
  -3   5   8     2898.60     2901.52     61.19 o 
  -2   5   8      536.41      532.87     27.78 o 
  -1   5   8     1104.85     1061.52     31.78 o 
   0   5   8     1486.79     1550.33     50.89 o 
   1   5   8     1587.98     1569.10     47.82 o 
   2   5   8      571.82      579.63     45.96 o 
   3   5   8      217.17      209.43     24.35 o 
   4   5   8      774.17      763.15     47.68 o 
   5   5   8      140.48      113.89     16.45 o 
  -6   6   8        4.41        9.04     14.76 o 
  -5   6   8      319.93      348.99     37.23 o 
  -4   6   8       29.05        5.52     14.77 o 
  -3   6   8      924.92      890.90     29.95 o 
  -2   6   8      165.84      139.28     11.86 o 
  -1   6   8        0.13       -0.75      8.42 o 
   0   6   8      129.56      106.02     19.69 o 
   1   6   8      584.90      591.07     32.34 o 
   2   6   8      118.04       86.05     41.29 o 
   3   6   8        1.92       -2.46     17.22 o 
   4   6   8       27.68       26.22     13.40 o 
   5   6   8        5.36       -5.09     18.04 o 
  -6   7   8      413.21      454.42     38.90 o 
  -5   7   8       88.73       94.78     23.78 o 
  -4   7   8       13.08       36.04     15.08 o 
  -3   7   8     4471.72     4382.06     72.79 o 
  -2   7   8        0.09        1.23      7.54 o 
  -1   7   8     5270.13     5013.31     74.45 o 
   0   7   8      706.49      614.66     24.26 o 
   1   7   8     1020.61      942.87     40.49 o 
   2   7   8     1425.33     1421.22     82.52 o 
   3   7   8       57.61       45.31     11.77 o 
   4   7   8      601.35      652.47    117.74 o 
   5   7   8     1075.86     1142.13     60.18 o 
  -6   8   8      351.29      330.24     40.80 o 
  -5   8   8      530.06      529.35    115.42 o 
  -4   8   8     3424.02     3411.51    111.08 o 
  -3   8   8       91.72       60.69     12.41 o 
  -2   8   8     4003.37     3937.55     68.11 o 
  -1   8   8     1569.34     1509.62     36.38 o 
   0   8   8     2641.80     2403.44     55.69 o 
   1   8   8     2376.12     2174.57     66.95 o 
   2   8   8       15.27       36.46     11.89 o 
   3   8   8     2469.39     2371.82     98.65 o 
   4   8   8      175.26      155.85     32.19 o 
   5   8   8     1061.12     1065.17     75.39 o 
  -5   9   8      347.82      299.40     38.53 o 
  -4   9   8       51.21       47.92     21.17 o 
  -3   9   8     1097.01     1007.50     47.97 o 
  -2   9   8      427.42      435.89     24.61 o 
  -1   9   8     3025.52     2951.25     57.26 o 
   0   9   8      646.17      587.30     35.61 o 
   1   9   8      835.26      767.54     41.74 o 
   2   9   8     2684.39     2651.86     76.99 o 
   3   9   8      181.28      199.29     32.42 o 
   4   9   8        8.85        3.21     20.19 o 
  -5  10   8      135.97      139.12     29.75 o 
  -4  10   8      274.20      308.66     51.77 o 
  -3  10   8      112.44      113.13     21.06 o 
  -2  10   8     1245.22     1230.10     41.89 o 
  -1  10   8      153.95      162.49     15.25 o 
   0  10   8      493.00      463.30     33.14 o 
   1  10   8       61.96       84.16     18.41 o 
   2  10   8      317.60      291.61     27.07 o 
   3  10   8      878.20      805.10     61.26 o 
   4  10   8       29.11       33.80     20.51 o 
  -5  11   8      260.50      233.17     35.46 o 
  -4  11   8      590.82      542.62     50.72 o 
  -3  11   8     2197.45     2302.11     77.52 o 
  -2  11   8      628.10      632.58     32.01 o 
  -1  11   8     2517.12     2454.62     62.47 o 
   0  11   8      113.51       86.33     24.45 o 
   1  11   8      255.42      267.20     27.30 o 
   2  11   8      379.81      415.13     33.97 o 
   3  11   8       42.04       70.71     22.40 o 
  -4  12   8     1067.67     1100.09     71.72 o 
  -3  12   8       57.39       59.75     19.13 o 
  -2  12   8     2018.13     1976.88     57.67 o 
  -1  12   8      708.46      673.56     35.40 o 
   0  12   8     1552.38     1427.99     73.48 o 
   1  12   8       25.33       54.77     20.22 o 
   2  12   8       26.41       -0.01     21.19 o 
   3  12   8     1480.63     1525.05     68.83 o 
  -3  13   8      271.56      279.85     31.49 o 
  -2  13   8       23.96       -5.46     17.21 o 
  -1  13   8      122.18       93.30     15.01 o 
   0  13   8      211.35      237.95     68.49 o 
   1  13   8      129.26      145.23     22.94 o 
   2  13   8      187.70      162.58     25.61 o 
  -2  14   8      267.47      295.02     33.86 o 
  -1  14   8       23.27       20.25     15.09 o 
   0  14   8        6.25       53.41     25.42 o 
   1  14   8       97.24       99.71     21.46 o 
  -7   1   9      218.56      250.45     29.46 o 
  -6   1   9     1485.30     1365.93     61.46 o 
  -5   1   9       14.45       15.89     13.10 o 
  -4   1   9     3581.99     3604.82     51.63 o 
  -3   1   9      188.97      159.53     13.06 o 
  -2   1   9     1637.03     1780.07     31.03 o 
  -1   1   9     1879.56     1912.18     31.20 o 
   0   1   9       21.50       29.07      7.30 o 
   1   1   9     3598.29     3468.47    105.65 o 
   2   1   9     1694.21     1721.71     26.59 o 
   3   1   9      111.78      127.81     17.26 o 
   4   1   9      651.75      704.28     59.63 o 
   5   1   9        1.19      -10.03     20.91 o 
  -7   2   9      791.55      858.36     66.56 o 
  -6   2   9       13.06       33.02     15.72 o 
  -5   2   9     3175.58     3158.22     75.75 o 
  -4   2   9     1216.96     1085.41     38.61 o 
  -3   2   9     3120.37     3209.99     43.72 o 
  -2   2   9     3822.52     3794.55     39.95 o 
  -1   2   9     2720.66     2812.73     40.22 o 
   0   2   9     9310.50     9395.01     88.47 o 
   1   2   9      454.34      457.57     17.87 o 
   2   2   9     2164.08     2093.85     73.45 o 
   3   2   9     8985.51     9273.01    250.72 o 
   4   2   9      939.60      981.19     49.80 o 
   5   2   9     2425.87     2361.21     61.68 o 
  -7   3   9      247.53      235.13     38.38 o 
  -6   3   9     1361.58     1429.17     58.46 o 
  -5   3   9      223.01      181.11     18.91 o 
  -4   3   9     1581.90     1544.42     51.70 o 
  -3   3   9      601.10      627.62     23.80 o 
  -2   3   9     4273.98     4253.23     49.87 o 
  -1   3   9     1303.56     1286.82     35.35 o 
   0   3   9      489.53      500.37     13.19 o 
   1   3   9     3480.36     3616.28     86.27 o 
   2   3   9      341.14      354.63     19.81 o 
   3   3   9      838.10      843.51     42.61 o 
   4   3   9      210.97      293.55     29.95 o 
   5   3   9        4.36        4.86     12.50 o 
  -6   4   9        0.61       -9.79     15.88 o 
  -5   4   9       20.23        3.74      9.50 o 
  -4   4   9      844.09      803.95     33.21 o 
  -3   4   9       13.93        4.86      7.13 o 
  -2   4   9        5.38       -1.43      7.52 o 
  -1   4   9       37.31       38.17      7.72 o 
   0   4   9       56.58       68.05      8.65 o 
   1   4   9        6.76       17.10     17.18 o 
   2   4   9       67.97       83.76     19.87 o 
   3   4   9       22.31       42.17     13.00 o 
   4   4   9       38.87       47.30     12.79 o 
   5   4   9        6.98       -0.66     10.70 o 
  -6   5   9     1614.78     1520.57     88.06 o 
  -5   5   9        0.08        2.73     12.43 o 
  -4   5   9     5745.08     5610.63    103.84 o 
  -3   5   9      544.66      526.00     27.78 o 
  -2   5   9     2620.71     2569.23     82.33 o 
  -1   5   9     1132.89     1099.81     33.28 o 
   0   5   9      287.01      318.82     16.44 o 
   1   5   9     6017.23     6056.05     94.86 o 
   2   5   9      690.21      711.24     54.30 o 
   3   5   9      479.54      517.66     38.49 o 
   4   5   9      405.50      434.28     25.71 o 
   5   5   9      169.29      126.75     23.67 o 
  -6   6   9       99.86      130.89     22.40 o 
  -5   6   9     2003.43     2065.53     88.28 o 
  -4   6   9     3588.84     3555.26    108.74 o 
  -3   6   9     6872.67     6770.67    114.08 o 
  -2   6   9     1571.62     1575.06     67.50 o 
  -1   6   9      917.65      852.41     40.44 o 
   0   6   9     2436.63     2151.82     77.37 o 
   1   6   9      785.72      790.13     36.53 o 
   2   6   9     2678.48     2543.66     79.15 o 
   3   6   9     2153.15     1989.97    267.91 o 
   4   6   9      613.03      574.25     52.50 o 
   5   6   9      903.09     1000.66     56.51 o 
  -6   7   9      108.88       67.40     20.60 o 
  -5   7   9       20.24       -8.22     18.10 o 
  -4   7   9      279.53      265.79     32.10 o 
  -3   7   9      733.71      672.81     31.48 o 
  -2   7   9       80.74       70.13     11.36 o 
  -1   7   9      884.38      819.62     38.05 o 
   0   7   9      242.13      236.72     31.12 o 
   1   7   9     1284.80     1286.46     47.17 o 
   2   7   9      204.13      212.12     29.91 o 
   3   7   9      212.37      229.45     34.96 o 
   4   7   9     1113.51     1134.29    129.07 o 
  -6   8   9      358.54      370.82     44.13 o 
  -5   8   9       10.59       29.36     19.73 o 
  -4   8   9        9.61      -14.62     28.28 o 
  -3   8   9       51.01       53.43     12.59 o 
  -2   8   9       78.87       58.39      9.36 o 
  -1   8   9      793.08      755.90     31.77 o 
   0   8   9      306.84      269.56     24.61 o 
   1   8   9       27.75       18.38     11.51 o 
   2   8   9      100.91       67.34     17.36 o 
   3   8   9      287.06      264.13     36.83 o 
   4   8   9       31.31        9.13     20.19 o 
  -5   9   9      164.70      150.44     31.90 o 
  -4   9   9     1790.33     1720.47     83.94 o 
  -3   9   9      798.92      835.98     57.37 o 
  -2   9   9      733.70      653.10     29.96 o 
  -1   9   9     1807.94     1708.01     56.91 o 
   0   9   9        0.84        3.93     11.67 o 
   1   9   9     2796.84     2784.11     75.64 o 
   2   9   9     1486.92     1376.09     56.38 o 
   3   9   9      140.66      125.24     29.46 o 
   4   9   9     1230.26     1228.47     80.38 o 
  -5  10   9     2274.67     2354.11    104.84 o 
  -4  10   9      273.82      259.90     36.31 o 
  -3  10   9     3045.78     2883.18     94.57 o 
  -2  10   9      948.61     1020.88     40.51 o 
  -1  10   9      298.82      294.40     22.68 o 
   0  10   9     3472.25     3294.92     87.74 o 
   1  10   9      538.44      530.16     35.91 o 
   2  10   9      705.78      669.06     47.33 o 
   3  10   9     1625.94     1459.41     84.27 o 
  -4  11   9       58.66       39.76     26.15 o 
  -3  11   9      411.15      394.14     34.50 o 
  -2  11   9       70.68       70.03     12.78 o 
  -1  11   9      875.84      786.80     53.47 o 
   0  11   9      312.94      332.71     31.45 o 
   1  11   9      406.37      385.62     31.86 o 
   2  11   9      257.75      195.42     24.73 o 
   3  11   9       22.41        6.53     20.62 o 
  -4  12   9       29.63       32.11     20.88 o 
  -3  12   9       78.39       76.49     29.43 o 
  -2  12   9      196.74      165.79     26.05 o 
  -1  12   9      453.17      471.42     30.93 o 
   0  12   9      279.07      245.55     34.43 o 
   1  12   9      219.73      261.94     33.24 o 
   2  12   9       11.42       30.41     20.64 o 
  -3  13   9      485.27      582.73     44.87 o 
  -2  13   9     1176.76     1132.26     66.31 o 
  -1  13   9     1425.58     1476.13     54.37 o 
   0  13   9       23.11        9.85     18.18 o 
   1  13   9     2084.87     2017.39     74.92 o 
   2  13   9     1622.08     1627.25     71.99 o 
  -2  14   9      792.38      863.77     70.84 o 
  -1  14   9      226.75      221.73     24.76 o 
   0  14   9     1063.83     1082.66    132.84 o 
  -7   0  10      187.94      168.59     48.43 o 
  -6   0  10     1319.84     1282.98     74.40 o 
  -5   0  10     1829.95     1847.66     80.67 o 
  -4   0  10     1245.55     1288.52     44.61 o 
  -3   0  10     1540.29     1606.20     47.90 o 
  -2   0  10      809.52      841.33     44.44 o 
  -1   0  10       67.76       37.56     25.96 o 
   0   0  10     6259.36     6417.66     84.77 o 
   1   0  10     1183.97     1153.07     45.05 o 
   2   0  10     3613.79     3584.96     74.68 o 
   3   0  10     1723.50     1532.78    118.45 o 
   4   0  10      704.17      563.92     77.54 o 
   5   0  10      199.75      137.18     45.88 o 
  -6   1  10      772.32      699.64     46.09 o 
  -5   1  10      614.22      569.81     37.79 o 
  -4   1  10      903.93      901.91     27.99 o 
  -3   1  10        0.72       12.96      8.45 o 
  -2   1  10     3774.21     3882.48     46.52 o 
  -1   1  10     1234.23     1224.66     36.71 o 
   0   1  10      771.68      758.60     27.19 o 
   1   1  10     2932.40     2932.61     58.75 o 
   2   1  10       89.61       72.96     10.88 o 
   3   1  10       57.98       52.54     20.10 o 
   4   1  10      279.61      202.84     34.61 o 
   5   1  10      479.86      519.20     56.61 o 
  -6   2  10        3.07       18.49     16.00 o 
  -5   2  10       18.31        7.32     13.09 o 
  -4   2  10      662.55      648.18     22.66 o 
  -3   2  10        0.91        5.19      5.20 o 
  -2   2  10       30.27       37.64      5.28 o 
  -1   2  10       98.99      121.70      7.42 o 
   0   2  10       65.79       69.06      9.89 o 
   1   2  10        0.27      -13.69     12.80 o 
   2   2  10      945.54     1025.71     53.86 o 
   3   2  10      204.87      169.55     20.37 o 
   4   2  10       20.11        6.13     12.54 o 
   5   2  10       14.15       38.28     15.01 o 
  -6   3  10        8.53        0.08     28.67 o 
  -5   3  10      295.56      288.69     25.35 o 
  -4   3  10      276.21      275.99     23.27 o 
  -3   3  10       88.97       89.49      8.99 o 
  -2   3  10     4694.56     4695.92     61.33 o 
  -1   3  10      913.67      967.94     25.43 o 
   0   3  10     1742.96     1662.86     40.66 o 
   1   3  10     2663.27     2806.88     56.54 o 
   2   3  10      581.95      588.57     46.64 o 
   3   3  10     4112.72     4306.79     95.24 o 
   4   3  10      429.78      411.69     36.06 o 
   5   3  10     1073.16     1025.79     53.28 o 
  -6   4  10     1381.53     1381.54     81.13 o 
  -5   4  10     1899.99     1895.95     63.36 o 
  -4   4  10     2455.34     2312.39     66.43 o 
  -3   4  10     5643.34     5615.57     74.96 o 
  -2   4  10      317.12      328.99     24.09 o 
  -1   4  10     2820.50     2840.27     54.88 o 
   0   4  10     2952.69     2886.89     34.37 o 
   1   4  10      392.32      424.85     25.33 o 
   2   4  10     3319.72     3401.75    119.85 o 
   3   4  10      327.64      334.18     29.72 o 
   4   4  10     2561.86     2769.28    108.02 o 
   5   4  10      234.35      210.00     30.05 o 
  -6   5  10      135.02      143.94     23.65 o 
  -5   5  10      532.37      514.67     32.64 o 
  -4   5  10       20.46       50.73     33.80 o 
  -3   5  10      301.59      296.76     40.24 o 
  -2   5  10      680.03      696.18     38.22 o 
  -1   5  10      727.03      693.66     27.34 o 
   0   5  10      160.38      177.53     13.01 o 
   1   5  10      893.83      897.13     37.82 o 
   2   5  10      398.73      420.66     44.05 o 
   3   5  10     1083.23     1041.09     71.51 o 
   4   5  10      132.42      121.78     22.32 o 
   5   5  10      336.83      302.81     45.19 o 
  -6   6  10       92.55       56.36     21.39 o 
  -5   6  10        2.34       -3.13     12.99 o 
  -4   6  10      113.38      102.71     18.26 o 
  -3   6  10      572.98      539.32     43.20 o 
  -2   6  10      102.52       86.20     21.82 o 
  -1   6  10       31.28       36.11      8.89 o 
   0   6  10      623.67      586.44     32.65 o 
   1   6  10      108.82       95.77     16.24 o 
   2   6  10      173.14      147.81     29.56 o 
   3   6  10        1.45       -6.04     16.95 o 
   4   6  10      161.92      136.15     23.37 o 
  -6   7  10      315.67      331.90     35.08 o 
  -5   7  10      780.38      753.49     57.81 o 
  -4   7  10      747.13      790.12     44.22 o 
  -3   7  10      300.53      303.39     23.05 o 
  -2   7  10     5613.73     5481.96    114.01 o 
  -1   7  10      208.95      176.24     16.17 o 
   0   7  10     1336.11     1280.79     70.73 o 
   1   7  10     2542.49     2277.32     88.60 o 
   2   7  10       17.38       43.67     19.11 o 
   3   7  10     1750.31     1781.56     99.90 o 
   4   7  10       21.13       33.73     21.86 o 
  -5   8  10      480.75      557.16     51.08 o 
  -4   8  10      797.16      763.83     56.08 o 
  -3   8  10      492.94      463.89     27.39 o 
  -2   8  10       28.60       34.43      9.92 o 
  -1   8  10     3159.79     2981.96     89.69 o 
   0   8  10     1752.16     1692.26     63.08 o 
   1   8  10     1389.00     1376.10     52.14 o 
   2   8  10     2624.64     2534.32    115.13 o 
   3   8  10       27.57       26.38     21.58 o 
   4   8  10     2330.36     2171.95    111.07 o 
  -5   9  10       75.11       72.03     25.28 o 
  -4   9  10      257.33      279.73     37.62 o 
  -3   9  10        0.63      -21.73     25.17 o 
  -2   9  10       80.78       83.84     13.17 o 
  -1   9  10      136.03      170.57     17.39 o 
   0   9  10      233.22      227.60     25.30 o 
   1   9  10      688.26      696.61     38.90 o 
   2   9  10       51.61       39.84     15.95 o 
   3   9  10       12.34       -4.09     20.96 o 
   4   9  10      101.56      114.79     50.58 o 
  -5  10  10        0.63       -5.28     20.46 o 
  -4  10  10      352.09      288.12     39.85 o 
  -3  10  10      226.49      183.72     25.64 o 
  -2  10  10       66.13       56.95     11.64 o 
  -1  10  10      213.22      206.09     20.04 o 
   0  10  10      431.50      387.04     41.20 o 
   1  10  10       72.49       57.99     16.10 o 
   2  10  10        8.29       -2.95     13.73 o 
   3  10  10      262.52      214.23     36.46 o 
  -4  11  10      819.38      829.00     64.12 o 
  -3  11  10      317.95      311.16     31.41 o 
  -2  11  10     1238.57     1284.80     46.60 o 
  -1  11  10      431.93      429.17     31.42 o 
   0  11  10      227.61      265.77     28.25 o 
   1  11  10     1397.78     1429.31     63.53 o 
   2  11  10      985.95      981.06     52.14 o 
   3  11  10      656.83      606.38     69.13 o 
  -3  12  10     2546.17     2393.48     83.43 o 
  -2  12  10       83.13      102.72     22.57 o 
  -1  12  10     1101.62     1171.15     54.78 o 
   0  12  10     1682.21     1720.60    115.85 o 
   1  12  10      421.33      372.25     41.52 o 
   2  12  10     1956.77     1990.98     82.62 o 
  -2  13  10       34.63       -3.33     14.57 o 
  -1  13  10       22.13        8.26     12.85 o 
   0  13  10       28.71       20.74     20.95 o 
   1  13  10      440.68      459.29     38.22 o 
  -6   1  11       63.49       69.50     20.45 o 
  -5   1  11     1050.06     1048.85     50.46 o 
  -4   1  11      544.51      543.31     23.42 o 
  -3   1  11      250.11      201.42     14.78 o 
  -2   1  11     1604.88     1542.48     29.65 o 
  -1   1  11      151.58      173.59     15.40 o 
   0   1  11     3253.20     3218.17     60.94 o 
   1   1  11       38.92       13.67     17.13 o 
   2   1  11     3626.42     3582.34    145.72 o 
   3   1  11      148.32      180.34     34.72 o 
   4   1  11       78.34       51.89     27.51 o 
   5   1  11      911.99      884.10     74.32 o 
  -6   2  11     1039.10     1058.53     61.31 o 
  -5   2  11      151.41      155.94     28.40 o 
  -4   2  11     2644.81     2642.77     49.07 o 
  -3   2  11     2878.88     2820.19     64.06 o 
  -2   2  11      630.39      605.16     22.61 o 
  -1   2  11     3797.91     3595.97     72.53 o 
   0   2  11        8.43       13.90      7.52 o 
   1   2  11     2905.52     2971.71    109.33 o 
   2   2  11     1777.81     1923.67     76.43 o 
   3   2  11      473.94      450.96     49.44 o 
   4   2  11      738.08      752.05     66.98 o 
   5   2  11        0.03       39.59     26.12 o 
  -6   3  11       68.25       85.65     23.12 o 
  -5   3  11      516.54      559.60     38.14 o 
  -4   3  11      787.28      755.05     33.39 o 
  -3   3  11      295.52      310.31     17.93 o 
  -2   3  11     1231.16     1264.68     28.83 o 
  -1   3  11       14.78       14.30      5.56 o 
   0   3  11     2794.71     2987.15     52.57 o 
   1   3  11      215.06      212.33     12.27 o 
   2   3  11     1557.87     1664.28     51.45 o 
   3   3  11      501.20      518.75     54.48 o 
   4   3  11       37.29       13.98     38.08 o 
   5   3  11      609.79      577.86     39.63 o 
  -6   4  11      138.24      102.17     43.58 o 
  -5   4  11       28.78        4.61     10.51 o 
  -4   4  11      204.42      202.20     22.37 o 
  -3   4  11     1140.65     1116.77     55.46 o 
  -2   4  11      277.67      267.32     19.21 o 
  -1   4  11      339.23      336.12     16.56 o 
   0   4  11        1.23        4.88      3.66 o 
   1   4  11        3.71       19.58     18.14 o 
   2   4  11      101.00      104.96     19.99 o 
   3   4  11        0.07      -16.94     21.72 o 
   4   4  11       19.45       12.57     38.15 o 
  -6   5  11       58.59       66.99     25.22 o 
  -5   5  11     1953.43     1947.21     71.23 o 
  -4   5  11       26.95       36.99     26.39 o 
  -3   5  11      677.82      698.35     62.54 o 
  -2   5  11     3906.52     4030.71     86.40 o 
  -1   5  11      158.62      162.21     14.28 o 
   0   5  11     2614.93     2490.09     51.03 o 
   1   5  11        5.07       14.28     34.23 o 
   2   5  11      361.16      374.58     75.71 o 
   3   5  11     1055.71     1092.69     76.80 o 
   4   5  11       59.47       -7.31     24.35 o 
  -6   6  11     1689.27     1617.51     90.20 o 
  -5   6  11       48.02       53.38     15.86 o 
  -4   6  11     1991.70     2141.05     88.70 o 
  -3   6  11     1874.34     1936.67     81.18 o 
  -2   6  11       48.23       56.98     18.39 o 
  -1   6  11     4028.14     4043.16     58.42 o 
   0   6  11       67.21       67.23      9.53 o 
   1   6  11      978.69     1036.17     42.88 o 
   2   6  11     1606.13     1668.42     89.37 o 
   3   6  11      328.11      330.58     34.70 o 
   4   6  11      662.25      723.07    119.08 o 
  -5   7  11      885.88      956.50     85.45 o 
  -4   7  11      327.07      286.12     36.81 o 
  -3   7  11       71.44       76.50     13.86 o 
  -2   7  11     5037.39     5312.99    134.31 o 
  -1   7  11      180.35      189.63     19.71 o 
   0   7  11     1430.43     1384.21     70.86 o 
   1   7  11        3.04       -0.99      9.90 o 
   2   7  11      477.26      404.10     83.53 o 
   3   7  11       32.75       25.12     19.22 o 
   4   7  11      179.85      165.94     35.08 o 
  -5   8  11       48.30       27.25     23.58 o 
  -4   8  11      197.12      194.82     31.88 o 
  -3   8  11      579.41      581.59     47.87 o 
  -2   8  11       67.55       75.07     12.65 o 
  -1   8  11      597.75      609.07     29.79 o 
   0   8  11        8.71       -4.35     14.97 o 
   1   8  11      435.01      421.24     30.15 o 
   2   8  11      182.57      170.35     30.83 o 
   3   8  11        9.38        4.41     35.94 o 
  -5   9  11     1716.15     1739.97     72.97 o 
  -4   9  11      175.48      188.35     34.26 o 
  -3   9  11      567.71      685.89     53.85 o 
  -2   9  11     1097.95     1014.15     39.67 o 
  -1   9  11      305.01      288.30     22.19 o 
   0   9  11     2347.03     2164.11     91.64 o 
   1   9  11       74.32      106.11     18.41 o 
   2   9  11     1051.45      839.18     63.51 o 
   3   9  11      381.26      284.49     50.22 o 
  -4  10  11      559.00      592.99     44.53 o 
  -3  10  11     1061.35     1116.34    148.76 o 
  -2  10  11       43.11       49.28     12.79 o 
  -1  10  11     1295.91     1272.46     61.89 o 
   0  10  11      269.81      221.96     25.53 o 
   1  10  11     1801.69     1756.83     64.15 o 
   2  10  11      604.12      630.61     41.56 o 
   3  10  11      560.59      503.86     54.54 o 
  -4  11  11      253.62      251.97     31.57 o 
  -3  11  11       76.98       85.78     27.71 o 
  -2  11  11     1418.05     1282.80     57.22 o 
  -1  11  11      131.41      130.67     19.05 o 
   0  11  11      312.47      297.06     30.95 o 
   1  11  11      311.55      317.30     30.09 o 
   2  11  11       14.07       31.04     15.60 o 
  -3  12  11      248.22      222.86     40.20 o 
  -2  12  11      235.06      233.68     28.12 o 
  -1  12  11      205.01      182.88     21.18 o 
   0  12  11      222.05      211.93     33.10 o 
   1  12  11      488.50      472.49     37.28 o 
  -2  13  11      940.32      959.95     66.88 o 
  -1  13  11       25.47       39.52     14.28 o 
   0  13  11      831.05      836.22     63.39 o 
  -6   0  12      645.61      709.23     81.57 o 
  -5   0  12       26.50       72.56     27.15 o 
  -4   0  12     3077.55     3062.21    137.25 o 
  -3   0  12       49.79       65.24     18.25 o 
  -2   0  12     6742.23     6881.96     85.04 o 
  -1   0  12     6947.92     6927.67    159.56 o 
   0   0  12     2509.48     2588.46     74.75 o 
   1   0  12     7431.79     7490.44    253.69 o 
   2   0  12     1541.24     1381.64    117.12 o 
   3   0  12     2980.06     3065.86    179.34 o 
   4   0  12      280.30      346.33     66.65 o 
  -6   1  12      800.21      805.54     49.15 o 
  -5   1  12     1535.54     1377.88     58.70 o 
  -4   1  12        0.86        0.76      6.75 o 
  -3   1  12     2283.18     2308.38     48.05 o 
  -2   1  12      130.39      134.85     10.80 o 
  -1   1  12     3929.25     3956.36     69.77 o 
   0   1  12      152.08      139.83     14.10 o 
   1   1  12       34.34       53.55     23.50 o 
   2   1  12      204.77      209.70     35.73 o 
   3   1  12      505.24      382.86     93.42 o 
   4   1  12      966.83      831.23     92.10 o 
  -6   2  12       85.17       84.38     20.23 o 
  -5   2  12       70.47       73.83     17.40 o 
  -4   2  12       34.34       13.03      8.99 o 
  -3   2  12       34.42       30.97      8.81 o 
  -2   2  12       49.03       64.25      9.28 o 
  -1   2  12        0.14        0.31      8.71 o 
   0   2  12        1.59        9.45      7.31 o 
   1   2  12        7.05       50.99     21.73 o 
   2   2  12       84.28      146.84     31.53 o 
   3   2  12      206.03      177.73     35.60 o 
   4   2  12      158.64      108.96     31.53 o 
  -6   3  12      301.16      291.14     30.99 o 
  -5   3  12      641.43      662.26     45.88 o 
  -4   3  12       75.94       93.97     13.59 o 
  -3   3  12     5338.38     5271.47     72.73 o 
  -2   3  12      122.78      128.88     11.87 o 
  -1   3  12     2615.93     2631.88     40.59 o 
   0   3  12     1138.15     1168.46     34.30 o 
   1   3  12       17.40       42.27     32.24 o 
   2   3  12     1098.00     1181.78     76.47 o 
   3   3  12       37.51       48.94     25.51 o 
   4   3  12      338.96      412.53     53.73 o 
  -6   4  12      642.48      652.49     44.88 o 
  -5   4  12      282.84      290.11     29.88 o 
  -4   4  12     3069.88     3095.62     69.29 o 
  -3   4  12      210.02      186.69     14.99 o 
  -2   4  12     2280.84     2290.86     55.82 o 
  -1   4  12     2271.49     2329.70     53.74 o 
   0   4  12      980.95      901.84     28.55 o 
   1   4  12     1655.33     1825.67     89.75 o 
   2   4  12       46.54       13.15     20.80 o 
   3   4  12     1855.00     1912.99    104.06 o 
   4   4  12      890.23      893.72     77.12 o 
  -6   5  12      112.45      128.21     32.67 o 
  -5   5  12      168.74      152.22     21.49 o 
  -4   5  12      158.46       96.98     16.62 o 
  -3   5  12     1792.15     1837.37     80.65 o 
  -2   5  12      810.44      845.03     41.52 o 
  -1   5  12     1595.66     1578.22     54.80 o 
   0   5  12     1411.06     1498.50     39.68 o 
   1   5  12      353.44      314.26     41.67 o 
   2   5  12      309.76      312.73     43.01 o 
   3   5  12      181.49      231.00     39.19 o 
   4   5  12      182.52      241.31     34.89 o 
  -5   6  12       10.54        7.34     14.92 o 
  -4   6  12      343.63      318.39     42.80 o 
  -3   6  12       92.20      114.88     26.18 o 
  -2   6  12      269.37      251.01     31.92 o 
  -1   6  12       57.15       59.32      8.99 o 
   0   6  12      760.90      702.51     24.12 o 
   1   6  12      162.39      202.85     33.91 o 
   2   6  12       36.84       73.61     37.96 o 
   3   6  12      107.40       49.68     41.20 o 
   4   6  12       51.80       68.13     24.76 o 
  -5   7  12     1499.91     1511.89     65.45 o 
  -4   7  12        8.14       31.35     20.74 o 
  -3   7  12     2424.42     2269.58     85.94 o 
  -2   7  12      173.02      206.13     29.93 o 
  -1   7  12     1449.26     1400.75     39.51 o 
   0   7  12     1182.22     1135.29     35.49 o 
   1   7  12       23.70       38.21     12.55 o 
   2   7  12     1109.24      994.03     70.24 o 
   3   7  12       64.48       53.65     20.34 o 
  -5   8  12       84.81      110.19     27.25 o 
  -4   8  12     2042.27     2185.75     97.48 o 
  -3   8  12        4.89       -5.65     16.40 o 
  -2   8  12     3641.13     3433.64    146.72 o 
  -1   8  12     1388.02     1352.21     47.08 o 
   0   8  12     1840.83     1695.59     42.26 o 
   1   8  12     2532.61     2391.90     91.23 o 
   2   8  12      129.07       71.93     32.58 o 
   3   8  12     1716.39     1593.40     93.87 o 
  -4   9  12       30.15       20.11     21.06 o 
  -3   9  12      159.31      186.54     32.55 o 
  -2   9  12        2.41        0.98     11.03 o 
  -1   9  12      566.65      522.69     29.06 o 
   0   9  12      349.94      359.32     29.78 o 
   1   9  12      289.28      262.55     26.62 o 
   2   9  12      910.16      839.85     82.67 o 
   3   9  12        0.26       12.59     27.32 o 
  -4  10  12      145.88      191.10     44.74 o 
  -3  10  12        6.47      -15.64     18.11 o 
  -2  10  12      500.87      519.36     30.38 o 
  -1  10  12      306.47      303.29     33.53 o 
   0  10  12      179.13      145.04     18.64 o 
   1  10  12       17.96       15.05     21.48 o 
   2  10  12        5.28       45.46     27.06 o 
  -3  11  12     2294.89     2444.06    107.96 o 
  -2  11  12      661.93      601.79     40.83 o 
  -1  11  12     2058.92     1939.38     78.00 o 
   0  11  12     1150.06     1180.91    178.98 o 
   1  11  12       64.93       46.13     23.84 o 
  -2  12  12     1447.83     1433.32     65.08 o 
  -1  12  12      174.39      167.28     20.25 o 
   0  12  12      334.84      304.82     41.58 o 
  -6   1  13      617.51      604.33     57.84 o 
  -5   1  13        2.56        4.35     14.82 o 
  -4   1  13      626.90      673.37     32.20 o 
  -3   1  13     1156.65     1180.47     42.54 o 
  -2   1  13       18.38        9.65      9.92 o 
  -1   1  13     1999.71     2114.50     52.69 o 
   0   1  13      101.59      110.12     13.24 o 
   1   1  13      660.98      792.59     78.18 o 
   2   1  13      965.58     1150.41     78.30 o 
   3   1  13       13.98        4.96     31.09 o 
   4   1  13     1173.31     1179.51     87.72 o 
  -6   2  13       55.28       62.41     21.60 o 
  -5   2  13     1957.30     1913.62     71.66 o 
  -4   2  13      610.77      637.92     31.97 o 
  -3   2  13     1639.42     1687.75     42.55 o 
  -2   2  13      939.55     1024.66     32.12 o 
  -1   2  13      314.24      327.78     22.01 o 
   0   2  13     1548.72     1644.16     42.74 o 
   1   2  13      168.82      100.50     28.52 o 
   2   2  13     2188.72     2278.37    109.81 o 
   3   2  13     3236.78     3232.62    137.23 o 
   4   2  13     1004.82      985.40     81.03 o 
  -6   3  13      449.86      437.00     38.92 o 
  -5   3  13       11.86       -1.49     22.05 o 
  -4   3  13      347.36      332.45     24.23 o 
  -3   3  13      647.55      592.70     25.82 o 
  -2   3  13      354.20      365.68     18.71 o 
  -1   3  13      529.70      507.98     26.37 o 
   0   3  13       10.87        2.87      9.15 o 
   1   3  13     1075.51     1169.59     73.99 o 
   2   3  13      182.05      147.76     30.86 o 
   3   3  13      116.54       81.48     81.05 o 
   4   3  13      745.50      657.05    105.78 o 
  -6   4  13        0.46      -43.54     29.60 o 
  -5   4  13      107.44      128.65     22.78 o 
  -4   4  13       84.00       63.87     14.17 o 
  -3   4  13      535.76      584.35     25.90 o 
  -2   4  13      220.44      216.90     15.83 o 
  -1   4  13      104.46      108.08     18.10 o 
   0   4  13       79.60       46.60     16.99 o 
   1   4  13       78.69       92.86     26.01 o 
   2   4  13       44.35       12.94     19.73 o 
   3   4  13       12.04       19.48     30.71 o 
   4   4  13      118.67       56.85     32.92 o 
  -5   5  13       14.97      -19.02     18.20 o 
  -4   5  13     2245.86     2282.14     62.43 o 
  -3   5  13     2373.68     2448.00     61.39 o 
  -2   5  13      369.14      386.49     24.97 o 
  -1   5  13     2005.77     1995.14     51.63 o 
   0   5  13      272.04      253.18     26.72 o 
   1   5  13     2535.64     2651.14    114.81 o 
   2   5  13      330.55      416.69     50.76 o 
   3   5  13      149.47      169.81     37.87 o 
  -5   6  13     1916.94     1858.90     88.77 o 
  -4   6  13     1643.17     1525.75     60.92 o 
  -3   6  13     4442.00     4619.98    101.92 o 
  -2   6  13      431.60      432.33     26.07 o 
  -1   6  13      297.13      297.89     21.37 o 
   0   6  13     1584.94     1647.99     65.93 o 
   1   6  13     1120.97     1052.42    149.17 o 
   2   6  13     1932.29     2037.15    107.83 o 
   3   6  13      983.50      961.14    103.91 o 
  -5   7  13      252.37      255.49     29.43 o 
  -4   7  13       83.40      130.73     28.92 o 
  -3   7  13      357.01      291.84     36.02 o 
  -2   7  13       96.62       91.11     16.66 o 
  -1   7  13       85.14      105.20     23.70 o 
   0   7  13       88.10       76.04     18.34 o 
   1   7  13      329.52      341.32     45.67 o 
   2   7  13      123.26      132.95     27.61 o 
   3   7  13       10.10       10.43     23.78 o 
  -4   8  13       37.83       91.10     48.12 o 
  -3   8  13       17.40       22.75     25.96 o 
  -2   8  13        2.54        7.51     13.63 o 
  -1   8  13      171.72      144.60     21.58 o 
   0   8  13        7.77        8.28     16.16 o 
   1   8  13        0.71      -19.97     21.31 o 
   2   8  13      120.05      156.95     32.41 o 
  -4   9  13      945.12      912.91     81.56 o 
  -3   9  13      799.60      896.48     64.41 o 
  -2   9  13      109.20       98.85     22.48 o 
  -1   9  13     1160.90     1120.24     55.46 o 
   0   9  13       73.57       59.91     21.34 o 
   1   9  13      574.99      526.97     53.15 o 
   2   9  13      929.53     1000.43    180.34 o 
  -3  10  13      560.28      655.93     58.11 o 
  -2  10  13     1255.20     1176.07     64.84 o 
  -1  10  13       16.36       34.10     15.22 o 
   0  10  13     2420.71     2287.86    112.30 o 
   1  10  13      387.35      366.76     45.19 o 
  -3  11  13      147.07      188.52     42.78 o 
  -2  11  13      280.40      339.35     43.97 o 
  -1  11  13      201.50      190.34     26.76 o 
   0  11  13        2.39       15.61     18.59 o 
   1  11  13       41.14       67.27     23.74 o 
  -6   0  14     1223.38     1442.53    122.76 o 
  -5   0  14     2815.23     2982.61    160.56 o 
  -4   0  14        0.17      -39.54     26.36 o 
  -3   0  14      882.76      928.16     56.15 o 
  -2   0  14      724.79      739.19     49.30 o 
  -1   0  14      654.08      605.47     41.49 o 
   0   0  14     4883.03     4987.65    116.61 o 
   1   0  14      403.52      378.17     66.16 o 
   2   0  14      222.39      165.25     48.08 o 
   3   0  14       25.34       -2.13     32.62 o 
  -5   1  14      176.37      232.42     36.20 o 
  -4   1  14      238.69      233.76     24.38 o 
  -3   1  14       11.24       25.38     12.51 o 
  -2   1  14     1413.91     1487.28     48.01 o 
  -1   1  14      588.47      604.03     29.31 o 
   0   1  14      130.37      144.25     16.94 o 
   1   1  14     3718.51     3883.43    234.02 o 
   2   1  14      386.71      382.28     49.11 o 
   3   1  14      141.56      139.87     33.70 o 
  -5   2  14       23.24       38.33     16.31 o 
  -4   2  14       94.17       81.65     13.69 o 
  -3   2  14        2.16       -3.56     11.65 o 
  -2   2  14       15.77       28.05     10.62 o 
  -1   2  14       17.32       12.67     10.48 o 
   0   2  14       60.22       68.61     15.37 o 
   1   2  14       13.89      -20.94     24.04 o 
   2   2  14       23.09       31.46     25.31 o 
   3   2  14       91.24      103.99     31.99 o 
  -5   3  14        9.47       22.93     23.54 o 
  -4   3  14     1123.76     1213.67     44.97 o 
  -3   3  14       51.96       61.43     12.74 o 
  -2   3  14      683.71      707.54     33.93 o 
  -1   3  14      788.65      773.73     33.20 o 
   0   3  14       75.11       75.69     20.06 o 
   1   3  14     1366.58     1410.02    150.13 o 
   2   3  14        2.08       -1.11     42.13 o 
   3   3  14      356.89      428.24     52.90 o 
  -5   4  14      852.54      846.45     47.89 o 
  -4   4  14       27.64       19.69     11.16 o 
  -3   4  14     1210.32     1293.83     46.30 o 
  -2   4  14     1136.17     1203.63     43.76 o 
  -1   4  14      718.09      723.61     32.51 o 
   0   4  14     2903.80     3050.37    117.50 o 
   1   4  14        2.87       12.35     26.87 o 
   2   4  14     2172.03     2221.21    113.03 o 
   3   4  14      103.29      122.11     34.55 o 
  -5   5  14        8.48       14.66     14.87 o 
  -4   5  14      928.55      987.41     42.06 o 
  -3   5  14     1583.82     1559.69     51.09 o 
  -2   5  14     1525.77     1554.60     50.36 o 
  -1   5  14      606.68      663.65     42.18 o 
   0   5  14       24.99       41.32     22.27 o 
   1   5  14      441.89      501.76     55.21 o 
   2   5  14       70.43       60.36     26.54 o 
   3   5  14      365.20      331.97     56.98 o 
  -5   6  14      242.14      185.07     24.77 o 
  -4   6  14      600.68      510.20     31.76 o 
  -3   6  14       22.38       18.61     17.16 o 
  -2   6  14      571.74      572.07     30.44 o 
  -1   6  14      611.31      676.10     52.67 o 
   0   6  14      129.03      106.26     20.29 o 
   1   6  14       14.50       44.11     24.89 o 
   2   6  14        9.24      -13.87     22.27 o 
   3   6  14        3.44        8.71     20.81 o 
  -4   7  14      248.18      296.66     38.69 o 
  -3   7  14       60.97       33.99     27.27 o 
  -2   7  14      553.94      578.76     55.62 o 
  -1   7  14      271.56      307.18     30.47 o 
   0   7  14      148.86      161.71     24.69 o 
   1   7  14     3026.93     3073.58    131.85 o 
   2   7  14       58.35       68.11     35.05 o 
  -4   8  14       36.36       40.46     22.73 o 
  -3   8  14      220.75      257.25     60.47 o 
  -2   8  14      258.49      250.07     26.82 o 
  -1   8  14      618.51      622.29    124.72 o 
   0   8  14      907.84      874.96     57.41 o 
   1   8  14       24.10       38.53     22.44 o 
   2   8  14      487.82      498.35     56.67 o 
  -3   9  14      212.05      231.27     37.69 o 
  -2   9  14      132.53      121.95     22.09 o 
  -1   9  14      440.88      356.66     33.34 o 
   0   9  14      286.89      254.85     30.80 o 
   1   9  14      242.96      243.56     39.80 o 
  -3  10  14      182.18      178.70     35.54 o 
  -2  10  14       50.12       88.03     28.33 o 
  -1  10  14      156.79      133.30     23.69 o 
   0  10  14      395.90      358.66     35.07 o 
  -5   1  15      501.61      551.99     52.81 o 
  -4   1  15      814.73      739.28     54.36 o 
  -3   1  15      528.57      561.19     31.88 o 
  -2   1  15     2173.33     2213.15     60.01 o 
  -1   1  15       52.96       66.82     12.30 o 
   0   1  15     1343.33     1368.29     55.12 o 
   1   1  15        8.22       26.99     27.68 o 
   2   1  15      842.67      878.98     74.17 o 
   3   1  15      197.83      266.71     45.20 o 
  -5   2  15      421.06      402.90     44.93 o 
  -4   2  15     1301.56     1265.90     81.84 o 
  -3   2  15     2315.83     2400.05     64.40 o 
  -2   2  15       40.06       39.75     12.51 o 
  -1   2  15     2591.05     2563.03     60.57 o 
   0   2  15     1522.09     1594.27     60.75 o 
   1   2  15     1007.53     1117.89     79.45 o 
   2   2  15     1280.34     1267.32     90.02 o 
   3   2  15      118.59       82.92     68.96 o 
  -5   3  15      371.53      405.53     45.82 o 
  -4   3  15      434.61      415.10     33.60 o 
  -3   3  15       71.96       54.98     26.13 o 
  -2   3  15      815.34      859.79     38.51 o 
  -1   3  15       55.65       82.77     18.16 o 
   0   3  15      541.61      587.17     43.85 o 
   1   3  15      104.78      162.80     37.35 o 
   2   3  15      207.05      150.98     38.84 o 
   3   3  15      131.17      142.04     38.50 o 
  -5   4  15      107.23       65.77     24.79 o 
  -4   4  15      207.36      131.31     20.71 o 
  -3   4  15       45.56       52.49     24.76 o 
  -2   4  15        0.37      -15.99     10.66 o 
  -1   4  15      104.58       71.40     17.91 o 
   0   4  15      108.73      106.54     20.57 o 
   1   4  15        2.63       11.28     21.74 o 
   2   4  15       23.56       -0.09     33.67 o 
  -5   5  15      422.13      412.84     45.66 o 
  -4   5  15      212.35      183.01     28.94 o 
  -3   5  15        6.19       26.63     16.42 o 
  -2   5  15     5851.04     5894.37     99.11 o 
  -1   5  15      191.23      176.87     24.53 o 
   0   5  15      645.74      677.41     44.33 o 
   1   5  15      104.06      153.38     37.13 o 
   2   5  15       17.10       49.29     29.81 o 
  -4   6  15      849.71      893.51     52.78 o 
  -3   6  15     1588.24     1641.98     64.15 o 
  -2   6  15      107.03      128.41     21.83 o 
  -1   6  15     3572.54     3695.61    102.51 o 
   0   6  15      228.85      228.43     29.00 o 
   1   6  15      446.83      624.34     64.33 o 
   2   6  15     1576.08     1479.36     98.37 o 
  -4   7  15      274.92      314.72     32.81 o 
  -3   7  15      166.72      152.02     19.78 o 
  -2   7  15     2459.89     2268.85    100.39 o 
  -1   7  15       83.63      108.97     21.62 o 
   0   7  15      444.70      472.52     40.38 o 
   1   7  15      201.31      226.37     38.16 o 
   2   7  15       33.22       52.69     22.80 o 
  -3   8  15      115.79       76.69     24.87 o 
  -2   8  15       63.01       78.18     27.66 o 
  -1   8  15      176.72      121.34     53.04 o 
   0   8  15       69.52       33.13     26.99 o 
   1   8  15       29.66       13.32     43.21 o 
  -3   9  15      130.13      125.00     30.88 o 
  -2   9  15     1699.38     1779.08    124.53 o 
  -1   9  15       14.08       14.84     16.59 o 
   0   9  15      929.59      859.92     53.93 o 
  -5   0  16       41.63       69.23     39.10 o 
  -4   0  16     1930.67     1978.74    126.53 o 
  -3   0  16       10.23      -16.78     19.00 o 
  -2   0  16     2843.30     2870.93     98.92 o 
  -1   0  16      700.21      748.42     47.90 o 
   0   0  16     2277.90     2371.68    160.17 o 
   1   0  16     2803.22     3145.22    191.02 o 
   2   0  16      756.03      922.54    109.05 o 
  -5   1  16      617.77      562.65    122.26 o 
  -4   1  16      116.17       91.19     22.98 o 
  -3   1  16      604.45      649.92     35.10 o 
  -2   1  16      145.91      185.61     19.38 o 
  -1   1  16      440.16      427.39     26.24 o 
   0   1  16      596.37      745.40     65.44 o 
   1   1  16      380.17      370.95     49.52 o 
   2   1  16      712.59      794.82    139.49 o 
  -5   2  16       33.44        0.69     43.87 o 
  -4   2  16        0.33      -15.76     41.68 o 
  -3   2  16      249.66      237.37     22.72 o 
  -2   2  16       29.03       54.00     18.20 o 
  -1   2  16        0.77        1.93     14.98 o 
   0   2  16      205.44      204.24     24.98 o 
   1   2  16       13.09       11.25     25.24 o 
   2   2  16        1.71      -30.08     23.19 o 
  -4   3  16       68.35       59.94     19.89 o 
  -3   3  16      942.40     1016.30     43.91 o 
  -2   3  16      223.62      215.34     20.94 o 
  -1   3  16      156.72      169.70     32.32 o 
   0   3  16      514.83      564.45     39.76 o 
   1   3  16       36.85       16.57     21.37 o 
   2   3  16      707.25      759.88     72.10 o 
  -4   4  16     1721.29     1774.43     79.68 o 
  -3   4  16       50.88       49.86     15.27 o 
  -2   4  16      803.16      898.97     50.51 o 
  -1   4  16     1239.41     1219.19     58.60 o 
   0   4  16      633.28      644.32     65.27 o 
   1   4  16      758.75      881.22     75.31 o 
   2   4  16      104.51      126.45     39.82 o 
  -4   5  16       10.46       11.92     16.53 o 
  -3   5  16      665.88      746.25     49.17 o 
  -2   5  16       65.01       37.62     15.59 o 
  -1   5  16      543.41      506.40     39.91 o 
   0   5  16       47.33       39.73     17.24 o 
   1   5  16       17.34        5.66     23.00 o 
  -4   6  16       10.82       20.48     17.94 o 
  -3   6  16       57.96       67.83     23.87 o 
  -2   6  16      312.85      296.10     31.83 o 
  -1   6  16      528.42      464.13     39.37 o 
   0   6  16      278.32      265.52     33.86 o 
   1   6  16        4.84      -33.87     23.70 o 
  -3   7  16      303.48      372.74     44.70 o 
  -2   7  16      215.97      211.61     35.03 o 
  -1   7  16      138.59       90.38     26.10 o 
   0   7  16     1258.83     1229.01     71.77 o 
   1   7  16        0.73      -32.62     28.37 o 
  -2   8  16      752.01      784.54    113.62 o 
  -1   8  16      410.82      418.26     46.66 o 
   0   8  16      283.42      260.80     37.47 o 
  -4   1  17       90.28       34.36     34.32 o 
  -3   1  17      954.91      992.64     49.64 o 
  -2   1  17        3.79       25.38     17.78 o 
  -1   1  17      531.64      531.83     37.76 o 
   0   1  17      461.05      495.78     56.27 o 
   1   1  17       77.54       73.79     29.29 o 
  -4   2  17      524.08      551.11     49.08 o 
  -3   2  17       51.53       62.70     15.40 o 
  -2   2  17     1011.36     1071.00     54.44 o 
  -1   2  17      403.19      461.73     64.06 o 
   0   2  17      544.00      548.54     59.71 o 
   1   2  17      390.43      485.66     58.12 o 
  -4   3  17       65.84       70.15     23.15 o 
  -3   3  17      838.12      942.52     49.85 o 
  -2   3  17        9.55        3.96     15.14 o 
  -1   3  17      628.27      588.83     41.98 o 
   0   3  17      277.49      294.47     43.87 o 
   1   3  17      152.08      202.30     42.36 o 
  -3   4  17       82.01       47.87     46.08 o 
  -2   4  17        1.04       19.34     18.11 o 
  -1   4  17      193.08      202.88     26.89 o 
   0   4  17      307.05      317.18     32.75 o 
   1   4  17       40.88       49.68     29.73 o 
  -3   5  17     1108.93     1139.99     72.38 o 
  -2   5  17      318.82      270.70     35.61 o 
  -1   5  17      348.93      408.31     37.30 o 
   0   5  17      819.90      818.03     51.34 o 
  -2   6  17      192.59      261.56     31.23 o 
  -1   6  17     1320.06     1283.84     64.45 o 
   0   6  17     1437.60     1405.11     68.22 o 
  -1   7  17       28.97       42.02     23.73 o 
  -3   0  18      247.56      249.10     36.18 o 
  -2   0  18      942.26     1016.98    104.50 o 
  -1   0  18      175.20      177.17     54.25 o 
   0   0  18     1672.69     1681.10    144.59 o 
  -3   1  18      247.77      285.84     29.21 o 
  -2   1  18      545.69      536.43     38.98 o 
  -1   1  18      301.80      370.81     49.46 o 
   0   1  18      222.99      186.46     55.25 o 
  -3   2  18        0.26      -13.66     18.92 o 
  -2   2  18       17.35       22.91     15.24 o 
  -1   2  18       40.11       63.38     26.96 o 
   0   2  18      156.90      181.89     66.78 o 
  -3   3  18      178.61      194.22     34.34 o 
  -2   3  18      393.30      434.32     36.82 o 
  -1   3  18     1016.12     1002.31     54.29 o 
   0   3  18       74.97       19.41     27.66 o 
  -2   4  18     1575.41     1728.07     72.55 o 
  -1   4  18        4.76       -1.02     18.88 o 
                                                 
